# Supplementary material for: Impact of of steaming on lipid profile of 10 sweetpotato varieties: LC-ESI-MS/MS comparative analysis
Source: Food Chem X. 2025 Oct 14;31:103159. doi: 10.1016/j.fochx.2025.103159 (PMC12640054; doi:10.1016/j.fochx.2025.103159)
Supplement: Supplementary material [file mmc4.xlsx]

## Sheet: Table S1
Lipid metabolites content of raw and steamed samples of 10 sweetpotatoes
Index	Compound	Class 1	Class 2	J95-16R-1	J95-16R-2	J95-16R-3	ANR-1	ANR-2	ANR-3	G87R-1	G87R-2	G87R-3	G79R-1	G79R-2	G79R-3	P32R-1	P32R-2	P32R-3	G20R-1	G20R-2	G20R-3	GZ1R-1	GZ1R-2	GZ1R-3	GZ10R-1	GZ10R-2	GZ10R-3	ZZ3R-1	ZZ3R-2	ZZ3R-3	GZ2R-1	GZ2R-2	GZ2R-3	J95-16S-1	J95-16S-2	J95-16S-3	ANS-1	ANS-2	ANS-3	G87S-1	G87S-2	G87S-3	G79S-1	G79S-2	G79S-3	P32S-1	P32S-2	P32S-3	G20S-1
Lipid-B-N-0001	FFA(10:0)	FA	FFA	20.1152	15.7129	23.0368	9.59101	11.6838	10.5605	7.42872	9.24913	6.36231	13.5667	14.0885	18.2156	7.68604	7.30368	7.80195	15.952	13.6445	13.9194	23.0015	14.0659	22.4693	24.2173	21.0791	23.7805	12.0353	11.3926	12.7358	10.9948	14.9072	7.36947	19.564	23.1702	19.2362	7.53401	7.17494	7.15197	9.07348	7.55201	8.97421	16.3019	13.4745	14.1971	8.24693	8.77258	8.78646	18.3115
Lipid-B-N-0005	FFA(14:0)	FA	FFA	0.947597	0.755823	0.68236	0.738962	0.636352	0.687657	0.89011	0.932416	0.765293	1.15973	1.05447	0.908532	1.07242	0.828661	0.798509	0.825136	1.08481	0.878461	1.12773	0.913311	0.748188	0.936184	0.768459	0.73713	0.946286	0.812309	1.8855	0.735377	0.854196	0.638941	0.766977	0.964712	0.935031	0.806095	0.574851	0.692344	0.922547	1.02082	0.677583	0.946378	0.862487	0.863434	1.24437	0.930837	0.859459	1.5262
Lipid-B-N-0006	FFA(15:0)	FA	FFA	1.38739	1.33946	1.26874	0.622863	0.567714	0.545005	0.434698	0.590316	0.512507	1.66612	1.33028	1.59876	0.869144	0.66198	0.661042	0.975905	1.0818	0.970419	1.42561	1.29254	1.20241	1.12951	0.946653	0.984153	0.483515	0.510745	0.52919	0.427661	0.443527	0.354136	1.00231	1.16403	1.03506	0.55238	0.438626	0.41892	0.527084	0.43619	0.700208	1.30712	1.0781	1.15312	0.452844	0.396106	0.424475	1.48473
Lipid-B-N-0007	FFA(16:0)	FA	FFA	190.075	166.701	198.509	162.774	158.899	154.483	165.599	126.681	139.603	256.876	253.355	260.401	201.91	185.6	162.585	171.268	168.371	169.933	220.644	212.844	205.414	209.479	192.442	211.083	142.328	138.819	166.671	144.622	147.756	103.573	157.054	206.678	168.087	145.713	124.167	154.487	143.98	137.692	115.252	149.843	146.002	142.11	158.684	140.686	168.626	170.827
Lipid-B-N-0008	FFA(17:0)	FA	FFA	5.13162	3.48975	4.35122	1.44394	1.68118	1.09921	1.48865	2.12285	1.19479	5.95502	6.48191	5.60615	1.83476	1.71993	2.03877	2.81982	3.99557	2.59231	5.90379	4.90094	6.97166	5.87571	5.29481	5.60002	1.00336	1.38795	1.16207	1.57747	1.66227	0.862546	2.44661	3.09865	3.46733	0.750055	0.770988	1.01836	1.08468	1.20373	0.879225	2.19326	2.18538	2.79575	1.23418	1.41088	1.44101	3.72865
Lipid-B-N-0009	FFA(18:0)	FA	FFA	116.259	79.299	99.8591	78.7838	79.3961	50.0209	70.773	90.5952	73.2865	120.762	111.872	125.085	80.5581	87.1965	119.139	95.7361	90.4766	91.8827	137.765	133.025	128.842	123.888	117.189	131.957	79.4973	94.6583	95.4159	72.9534	106.979	69.5399	98.5769	132.925	124.121	88.5504	71.6071	79.9256	69.006	83.321	92.4823	88.9374	100.347	92.3066	92.1737	66.3841	110.722	119.158
Lipid-B-N-0013	FFA(24:0)	FA	FFA	3.39734	3.21344	3.38134	1.6173	2.01538	1.81634	2.22013	2.27265	1.47643	7.64153	8.14984	8.02724	2.43324	1.81983	2.6676	3.26125	2.68899	2.81283	3.28521	3.91592	4.24018	3.06941	2.56728	2.95216	2.11712	1.69571	2.00827	1.88714	2.05703	1.35167	1.36683	1.48742	1.94378	1.2118	1.24838	1.32042	0.97257	1.23494	0.989046	2.29334	2.34623	2.39579	1.2769	1.48723	1.59175	1.81176
Lipid-B-N-0015	FFA(28:0)	FA	FFA	4.53491	4.39352	4.96802	4.56071	6.22336	4.71083	3.17946	3.58349	3.38148	6.50809	6.56314	6.94665	2.44826	2.54494	2.94046	4.68068	4.34928	4.54677	6.95324	6.64171	6.47384	7.10277	5.90136	6.24856	3.80088	3.73749	5.56023	3.21631	5.32891	2.8899	3.11295	3.96645	3.03382	1.916	2.24709	2.70135	2.1482	2.55809	3.22342	5.8397	4.73486	5.50431	2.38882	2.74888	3.4427	2.95623
Lipid-B-N-0016	FFA(29:0)	FA	FFA	2.14832	1.69205	1.92559	1.66291	2.03249	1.51597	0.857889	0.801278	0.829584	2.62152	2.19252	2.58956	0.672145	0.455969	0.564057	1.20252	1.26697	1.05963	2.55082	2.47624	3.03248	2.57656	2.27409	2.20383	1.05146	0.749804	0.91817	1.41802	1.07323	0.967993	1.6495	1.98322	1.53597	0.355676	0.329571	0.342623	0.783756	0.815782	0.799769	3.52703	2.55824	3.42255	0.559542	0.588773	0.383334	1.43932
Lipid-B-N-0017	FFA(30:0)	FA	FFA	3.70479	3.59469	3.88969	6.385	7.44645	6.2693	3.17543	4.77859	3.53156	6.36184	5.91404	6.86947	1.5433	1.44671	1.49716	2.85027	3.11636	3.2598	7.50012	7.71667	9.31325	10.6904	9.05878	9.09221	6.10982	5.03715	5.52365	4.90443	7.19216	4.29437	3.51369	4.33371	2.98427	1.78374	2.91786	2.20307	3.22765	3.74011	3.68185	8.6242	6.78428	8.57402	2.25969	2.6533	2.22334	1.87383
Lipid-B-N-0028	FFA(18:1)	FA	FFA	7.30302	7.6511	7.20025	15.1881	16.2352	16.1212	10.16	8.49894	9.32949	14.568	14.9486	14.135	10.5882	12.8384	8.5282	5.68594	6.31743	5.93446	11.4339	9.91352	9.5439	7.4139	9.21652	7.08148	6.26026	8.60321	6.41873	9.64	10.308	11.8135	21.0561	21.8938	16.617	126.269	100.51	103.357	24.1037	31.3618	21.8503	22.0767	23.4469	23.1428	42.8743	42.1846	50.3529	21.5817
Lipid-B-N-0034	FFA(18:2)	FA	FFA	226.882	218.778	225.013	170.279	207.17	166.258	100.875	101.333	83.2536	867.841	817.539	780.973	200.825	207.536	181.091	350.3	359.651	348.835	484.403	455.628	452.186	246.192	268.516	244.516	62.696	66.696	75.4172	113.015	127.292	89.4412	37.8372	44.1455	32.4748	52.4856	44.2261	43.5929	58.5415	51.5384	46.6838	46.486	49.9997	50.1963	81.3161	70.0964	106.097	38.3689
Lipid-B-N-0039	FFA(18:3)	FA	FFA	45.8628	42.2342	43.0499	23.7948	28.5289	22.8733	19.6835	19.8651	17.6517	102.177	99.9593	88.9036	25.7804	28.979	27.6598	54.6102	53.1312	54.1316	62.5489	57.9937	56.9031	33.9398	32.6488	32.7822	14.1929	14.6082	17.2958	21.3936	24.262	16.1112	4.26998	5.35367	4.08773	2.99689	2.87091	2.82257	4.62811	4.47718	4.66207	3.2423	3.81641	3.65103	6.98948	6.43945	8.46531	3.8972
Lipid-B-N-0045	FFA(22:4)	FA	FFA	15.3223	14.3455	16.1186	1.77528	2.15133	1.93932	7.34168	9.26559	6.22382	1.1378	1.06041	0.985153	3.79352	3.49258	3.46521	1.29407	1.11553	1.10178	1.19801	1.2813	1.33865	1.38596	1.3257	1.32301	0.836286	0.898312	1.26705	1.89778	2.59498	1.28591	22.1084	28.8212	25.4747	2.26351	2.04707	2.1092	6.58759	6.97006	7.19569	1.01164	1.04861	0.996178	6.2766	6.48335	6.05926	1.03583
Lipid-B-N-0046	FFA(24:4)	FA	FFA	23.4563	20.883	23.3924	14.0003	14.4262	12.4374	8.48431	9.27439	7.32942	14.877	14.8495	15.4011	9.87986	9.50249	8.3579	16.638	17.6452	17.7513	14.7101	14.1192	13.2568	9.39304	8.45609	8.71022	3.24516	3.83621	5.22385	15.6774	21.8697	12.7388	24.8135	31.5759	28.9659	9.30039	9.36751	10.4784	16.1515	20.7602	18.4559	15.32	14.9997	15.0471	10.3495	8.67569	10.2127	10.625
Lipid-B-N-0047	FFA(20:5)	FA	FFA	0.611701	0.357045	0.484373	2.13284	2.66217	2.08942	1.92496	1.91707	1.72569	0.189057	0.151666	0.170362	2.28286	2.02735	1.85871	1.13959	0.77573	0.467879	0.64419	0.83785	0.23358	0.428139	0.234378	0.283345	1.87105	2.07898	2.428	2.14021	2.76084	1.34868	0.424862	0.484685	0.454774	2.03536	2.00566	1.96519	1.89986	2.13063	2.32184	0.425177	0.636872	0.531024	2.3866	2.16749	2.26444	0.301429
Lipid-B-N-0049	FFA(24:5)	FA	FFA	1.72696	1.44445	1.61445	1.16358	1.23861	1.17477	1.34544	1.57002	1.01028	1.15577	1.21358	1.03601	1.23447	0.749784	0.883496	1.08078	0.949056	0.884475	0.953659	0.821503	0.67386	0.969296	0.86647	0.70602	0.93286	0.807829	1.03181	0.763931	1.52231	0.60599	2.39438	3.30782	2.39105	1.08129	1.0185	0.702728	1.32712	1.03986	1.16562	0.947909	0.762971	1.10849	1.03614	1.15277	1.01201	0.773553
Lipid-B-N-0051	FFA(24:6)	FA	FFA	4.79489	3.96833	4.50694	7.60046	8.28053	6.68009	4.95232	4.87644	3.91073	5.0214	4.95258	5.03894	5.81075	4.93639	4.65306	3.97493	3.63587	3.48818	4.79814	4.71563	4.02774	4.20586	4.2898	3.9445	4.05401	4.49988	5.16541	4.53718	5.91083	3.88103	4.81027	6.0385	4.34972	4.32159	4.28895	4.16511	4.30696	4.53871	4.46867	4.18923	4.23767	4.43633	4.82198	4.47419	5.6495	3.46328
Lipid-B-N-0052	LPG(16:0)	GP	LPG	3.09212	3.03123	2.95682	1.41133	1.33839	1.38765	0.68824	0.737056	0.668141	3.99922	3.78796	3.68347	0.819475	0.772812	0.802413	3.09179	3.3114	3.34336	2.93752	2.6195	2.99129	2.11054	2.08537	2.05124	0.667812	0.65211	0.654043	1.17741	1.1219	1.14302	2.41787	2.26448	2.27484	1.90328	1.87147	2.0541	1.03038	1.00196	1.02503	5.89779	5.80672	6.26224	1.63627	1.59332	1.65106	2.66749
Lipid-B-N-0053	LPG(18:0)	GP	LPG	0.149658	0.141397	0.144615	0.210292	0.209627	0.209851	0.164216	0.166933	0.160452	0.400188	0.378153	0.374103	0.31804	0.322612	0.351028	0.127549	0.131497	0.143083	0.195037	0.193819	0.190603	0.143135	0.134874	0.134778	0.0785511	0.0711247	0.06919	0.143833	0.140452	0.135605	0.0283152	0.0276842	0.0368928	0.0428045	0.0460225	0.0470238	0.043056	0.0437231	0.0470393	0.135003	0.128262	0.140837	0.0922859	0.0877337	0.0858084	0.0311865
Lipid-B-N-0056	LPG(18:1)	GP	LPG	0.0857148	0.0623723	0.084827	0.0777594	0.074252	0.0809604	0.0293261	0.0258015	0.0318614	0.111936	0.119893	0.108528	0.0273614	0.030964	0.0290461	0.151296	0.153508	0.153729	0.174247	0.18827	0.186706	0.217371	0.20568	0.211997	0.0213074	0.0194424	0.0223476	0.115204	0.119766	0.12093	0.0467916	0.0423805	0.064414	0.0233731	0.028083	0.0264269	0.015299	0.012513	0.0153514	0.0712539	0.0699974	0.069408	0.0193286	0.0175307	0.0228596	0.0806154
Lipid-B-N-0058	LPG(18:2)	GP	LPG	0.106057	0.113229	0.0903373	0.311261	0.307251	0.315231	0.23674	0.23519	0.247742	0.181114	0.189081	0.187976	0.138339	0.119967	0.119391	0.118669	0.0960201	0.116968	0.0792335	0.0746925	0.0809696	0.0625037	0.0684622	0.0588562	0.186255	0.160761	0.173633	0.374651	0.331655	0.366214	0.100718	0.0998317	0.0962393	0.219983	0.241671	0.232286	0.0929061	0.0910425	0.0891545	0.178232	0.182835	0.180624	0.159363	0.159316	0.188905	0.109739
Lipid-B-N-0066	LPI(16:0)	GP	LPI	8.31128	9.25151	9.34581	12.972	13.1896	14.8577	8.37072	8.09048	8.64496	11.2812	10.824	11.1401	9.9758	9.96391	8.84661	10.1098	11.3519	11.5537	12.2592	12.2869	10.1402	9.78505	10.313	10.1496	7.48345	7.30006	8.01328	16.8956	14.2423	15.3123	0.922789	0.94717	0.972282	1.42172	1.54002	1.40448	1.88182	1.44719	1.63754	1.27377	1.37241	1.45815	1.5603	1.3899	1.57679	0.728103
Lipid-B-N-0067	LPI(18:0)	GP	LPI	0.562435	0.582279	0.541016	0.969672	1.03885	1.00786	0.609046	0.586224	0.587632	1.58498	1.49274	1.58494	0.930171	0.952263	0.899906	0.458928	0.512805	0.558882	1.13445	1.20503	1.0859	0.876425	0.999729	1.08175	0.370501	0.362202	0.383923	0.603513	0.654682	0.690678	0.0275235	0.0348346	0.0290691	0.058955	0.0621887	0.0350336	0.0458664	0.0540525	0.0499594	0.0952961	0.0867236	0.0922342	0.0660536	0.0702822	0.065923	0.0480515
Lipid-B-N-0069	LPI(18:1)	GP	LPI	0.0779023	0.061571	0.0501669	0.060401	0.0743215	0.0796215	0.0697617	0.0515765	0.0606691	0.0844466	0.0732149	0.0547852	0.0636736	0.0754596	0.0695666	0.0724402	0.078014	0.05157	0.0774062	0.0834332	0.085965	0.0603904	0.089991	0.0879995	0.0822751	0.0483396	0.0566822	0.0796595	0.0567746	0.0550001	0.0541642	0.0401144	0.0471393	0.0636341	0.104954	0.0926083	0.0808936	0.0699177	0.0675409	0.0744985	0.0767905	0.0886006	0.101719	0.0952579	0.0884719	0.0836817
Lipid-B-N-0071	LPI(18:2)	GP	LPI	5.84787	7.04153	6.07206	4.79309	5.03125	5.87122	7.20009	6.11523	7.00183	10.0852	9.64348	8.80857	1.79922	2.49573	1.8133	4.49686	5.26504	5.48892	2.14995	2.17513	1.85079	3.27332	3.73598	3.76736	5.7387	4.5936	4.82011	9.58446	8.33668	8.98006	1.41327	1.35549	1.21665	4.67547	4.46393	4.15967	2.99878	2.58167	2.79304	2.85471	2.88281	3.01575	2.98438	2.95827	3.52223	1.57003
Lipid-B-N-0104	PC(16:0_16:0)	GP	PC	1.1786	1.22923	1.15038	0.761507	0.816661	0.818204	1.01207	1.0715	0.982515	1.23049	1.24235	1.11437	1.174	1.19164	1.12251	1.08367	1.22762	1.08193	0.886809	1.03211	0.897162	0.851553	0.91321	0.923938	0.785202	0.796351	0.837732	0.678713	0.732449	0.757045	1.78136	1.7114	1.58629	1.33828	1.43967	1.43877	1.80907	1.98849	1.91208	1.97157	1.95617	1.99551	1.69998	1.74349	1.66487	2.08596
Lipid-B-N-0105	PC(18:0_14:0)	GP	PC	1.3087	1.222	1.28843	0.824384	0.852479	0.804097	0.867491	0.846706	0.77567	1.49261	1.65168	1.50632	0.84498	0.813122	0.872267	1.34133	1.40838	1.37351	1.36133	1.49082	1.3269	1.2196	1.29496	1.40081	0.778128	0.918867	0.866871	0.905894	1.00925	0.911257	1.18995	1.03854	1.10812	0.832865	0.942462	0.92847	0.815857	0.878307	0.812274	1.49408	1.43546	1.36313	0.857132	0.867941	0.814261	1.28248
Lipid-B-N-0106	PC(16:0_18:0)	GP	PC	0.171627	0.161402	0.13297	0.14434	0.124205	0.122294	0.171438	0.190593	0.194041	0.405175	0.33774	0.363841	0.402146	0.390803	0.38822	0.202987	0.229885	0.232621	0.294784	0.287334	0.243428	0.218775	0.223038	0.19649	0.163041	0.131172	0.169411	0.176346	0.160254	0.164472	0.141296	0.129084	0.175722	0.115292	0.131748	0.125093	0.229067	0.252405	0.262696	0.490138	0.469741	0.432591	0.416021	0.383366	0.411366	0.218171
Lipid-B-N-0110	PC(14:0_16:1)	GP	PC	0.0433779	0.0707329	0.0494998	0.115913	0.166947	0.124468	0.124064	0.124319	0.138861	0.0907762	0.077824	0.0683246	0.0671244	0.0712591	0.0630147	0.110469	0.106177	0.0699836	0.116382	0.0523512	0.0882105	0.0989697	0.104809	0.0836072	0.0854802	0.0829825	0.122259	0.365163	0.179348	0.299826	0.0612971	0.0498611	0.0555791	0.13176	0.122412	0.131867	0.137437	0.116579	0.106854	0.0805073	0.0762563	0.0657692	0.0986428	0.102223	0.151998	0.0866891
Lipid-B-N-0112	PC(16:0_16:1)	GP	PC	0.752535	0.695131	0.78776	0.352536	0.352914	0.330603	0.342248	0.445354	0.415501	0.678178	0.730472	0.6185	0.827744	0.943705	0.83422	0.544881	0.548284	0.584625	0.601218	0.785297	0.640573	0.420288	0.385928	0.448811	0.486052	0.491007	0.520146	0.393828	0.288622	0.360006	0.966395	0.824175	0.862869	0.427357	0.613507	0.508902	0.396903	0.435845	0.456634	0.798749	0.59436	0.798815	0.74793	0.679537	0.711246	0.664132
Lipid-B-N-0113	PC(14:0_18:1)	GP	PC	5.88443	5.55961	5.58316	1.21228	1.17876	1.16766	1.21419	1.42723	1.13452	7.10853	6.90368	6.87477	1.00672	1.24776	1.12724	6.32546	6.18885	7.00938	6.74916	6.36625	6.0674	5.72139	6.77054	6.87334	1.31213	1.65705	1.30037	0.945752	0.888069	1.00662	5.67757	5.81299	5.44213	1.03645	1.2951	1.04608	1.23104	1.32435	1.39069	7.18106	5.91553	6.60774	1.26792	1.03259	1.08753	5.03877
Lipid-B-N-0115	PC(16:0_18:1)	GP	PC	2.61513	2.65796	2.43795	3.68938	3.58277	3.10404	1.81227	1.96295	1.77464	6.40081	6.71462	6.03206	3.65465	3.96301	3.77568	1.86756	1.94184	2.18498	2.82727	2.8974	2.71668	1.16571	1.26338	1.39648	1.47228	1.41925	1.67454	1.9933	2.02093	2.06135	2.06587	1.90841	1.87831	7.29725	8.29888	8.36636	2.40215	2.43007	2.41159	7.97457	6.97281	7.17379	6.08698	6.14127	5.93961	1.78395
Lipid-B-N-0120	PC(24:0_18:1)	GP	PC	0.0348317	0.0348853	0.0528581	0.0821891	0.0910862	0.0756035	0.0719788	0.0734581	0.0735637	0.10296	0.115203	0.116897	0.134177	0.142438	0.129141	0.0297171	0.0283706	0.0394819	0.0543543	0.0425177	0.0395984	0.0169796	0.019302	0.0185054	0.069938	0.0690629	0.0689918	0.101762	0.117285	0.109119	0.0225229	0.0174688	0.0196618	0.105738	0.11464	0.122965	0.085147	0.0811586	0.0789273	0.0611336	0.0631305	0.0611194	0.141747	0.113091	0.126997	0.0221254
Lipid-B-N-0123	PC(16:0_16:2)	GP	PC	0.108079	0.110742	0.142627	0.0270274	0.0322019	0.022377	0.0151355	0.0168975	0.0160165	0.0651329	0.0480749	0.0566039	0.106343	0.0670625	0.0967019	0.0283371	0.0464383	0.0373877	0.0615034	0.0889579	0.105718	0.0570563	0.0522582	0.0446092	0.0211754	0.0264246	0.026805	0.0190741	0.0274543	0.027536	0.123301	0.141106	0.101146	0.029521	0.0267142	0.0281176	0.0359121	0.0327031	0.0356723	0.0392147	0.0373688	0.0480764	0.0361569	0.0416442	0.0592156	0.0630032
Lipid-B-N-0125	PC(15:0_18:2)	GP	PC	0.961917	0.864845	0.831777	0.625995	0.578717	0.596982	1.04127	0.941775	0.935985	1.85979	1.45579	1.58914	1.64475	1.85443	1.69581	0.639081	0.668734	0.793324	0.898879	0.844675	0.726735	0.548608	0.493927	0.483362	0.917782	1.05556	0.886053	0.803446	0.639367	0.717613	1.04725	0.926653	0.769319	0.692678	0.932724	1.02013	1.28718	1.16802	1.31878	1.76422	1.48353	1.39593	1.991	1.82125	1.82018	0.746287
Lipid-B-N-0127	PC(16:0_18:2)	GP	PC	275.836	298.694	285.917	274.165	267.07	249.121	267.976	294.049	265.49	461.681	463.511	439.696	427.818	476.327	433.42	309.912	332.114	336.782	265.91	271.601	254.597	231.778	255.097	247.006	274.68	275.19	310.698	286.507	285.858	298.971	279.625	273.417	264.147	302.878	351.766	353.529	348.742	352.658	332.57	430.279	403.306	407.081	475.781	440.306	433.965	304.78
Lipid-B-N-0129	PC(17:0_18:2)	GP	PC	2.7289	2.57066	2.79914	3.49782	3.84282	3.10857	5.23456	5.08343	5.30703	5.5523	6.2542	5.4645	6.21352	6.64302	6.00868	3.4992	3.44596	3.78525	3.08467	3.16029	3.09266	2.25439	2.4722	2.35901	3.66816	3.68875	3.57822	3.06696	3.39541	3.30308	2.79552	2.47705	2.379	4.09561	4.81602	4.71147	5.92488	6.08246	5.98058	5.25726	4.73678	5.20298	6.52122	5.95801	6.49991	3.11231
Lipid-B-N-0130	PC(18:1_18:1)	GP	PC	0.137284	0.10028	0.090756	0.183679	0.16456	0.172982	0.110831	0.103114	0.113132	0.217549	0.182651	0.147736	0.102904	0.124239	0.0934136	0.0896778	0.100014	0.107238	0.13121	0.11831	0.113035	0.0911953	0.119843	0.100144	0.10871	0.103324	0.135353	0.117858	0.126363	0.114104	0.115225	0.111612	0.0946939	0.256147	0.28213	0.307406	0.108646	0.135071	0.118166	0.193409	0.144308	0.183606	0.152606	0.17367	0.168564	0.0988714
Lipid-B-N-0131	PC(18:0_18:2)	GP	PC	43.9309	45.6101	44.0228	52.2233	51.4011	49.5528	50.6887	53.9243	53.4014	138.015	135.354	129.218	164.967	174.91	166.154	38.8739	41.78	43.3884	56.2328	55.5933	53.3687	34.4687	37.9971	37.8234	38.9388	36.4096	41.5811	42.5956	38.1472	39.1858	37.4674	36.6558	36.2519	59.0053	65.8039	66.4149	71.8734	70.9593	68.7442	135.262	120.571	126.417	126.215	114.15	119.902	39.3831
Lipid-B-N-0134	PC(18:2_20:0)	GP	PC	5.23742	5.42149	5.40999	4.78876	4.87857	4.50623	3.88244	3.94762	4.07222	15.5053	14.8149	13.2976	13.2701	14.5387	12.6881	4.09334	4.31037	4.57026	5.47018	5.28284	5.30152	3.51383	3.65301	3.76854	3.94651	3.87279	3.79745	3.15559	3.20182	3.26538	5.20024	5.12673	5.04254	5.75577	6.22256	6.72911	5.74416	5.43975	5.7165	14.0089	13.2677	13.2487	10.6159	9.71114	10.8053	4.85861
Lipid-B-N-0138	PC(24:0_18:2)	GP	PC	4.07397	4.09769	4.07339	4.85368	4.67117	4.37352	3.88833	3.98866	3.67844	7.56175	7.32189	6.94292	6.46281	7.18853	6.36584	3.00977	3.24124	3.37504	2.95122	2.85515	2.81553	2.34426	2.47595	2.40279	3.66493	3.57679	3.92093	5.85665	5.79792	5.70927	2.98203	2.99145	2.82547	5.37594	6.16743	6.29368	4.21386	4.15684	4.20995	5.39617	5.12219	5.15648	6.64756	6.51701	6.76615	2.54632
Lipid-B-N-0143	PC(15:0_18:3)	GP	PC	0.116046	0.191504	0.162803	0.0494354	0.0332385	0.041337	0.14846	0.118918	0.126202	0.150146	0.236651	0.146053	0.226768	0.2147	0.23995	0.0739233	0.0890751	0.175299	0.176929	0.15302	0.172236	0.0396845	0.0730181	0.0582228	0.175908	0.15326	0.145066	0.13736	0.117775	0.154471	0.25498	0.212183	0.186438	0.0499391	0.052436	0.0640511	0.157773	0.133532	0.117715	0.213312	0.146528	0.250728	0.241882	0.238583	0.214596	0.0937164
Lipid-B-N-0144	PC(16:0_18:3)	GP	PC	47.4532	46.6212	47.4734	24.7531	23.906	22.739	41.3826	43.9128	43.6741	50.9947	51.1094	49.3935	58.6107	69.093	60.6794	40.6653	42.0438	44.8902	34.292	34.411	33.9336	22.2241	22.4351	24.4047	45.7554	47.5568	50.5698	38.7067	40.2041	40.7916	54.7487	48.8883	48.4675	26.6146	29.7327	27.5209	47.7149	48.0539	46.199	48.3867	45.0067	48.271	63.1216	61.9493	64.9965	45.675
Lipid-B-N-0145	PC(16:1_18:2)	GP	PC	1.31639	1.4895	1.31915	1.23766	1.42403	1.18417	1.07375	1.09589	1.12609	1.68732	1.74556	1.91558	1.20148	1.45117	1.42125	1.20981	1.13254	1.42258	1.50629	1.30715	1.36666	0.689023	0.809514	0.725233	1.01274	1.27765	1.18547	1.24649	1.19236	1.19126	1.15956	1.34085	1.3993	1.38572	1.86498	1.64249	1.16912	1.12898	1.15498	1.17397	1.40601	1.46188	1.88335	1.68596	1.75221	1.04241
Lipid-B-N-0148	PC(18:1_18:2)	GP	PC	5.44458	4.9355	4.35822	4.99997	5.80796	5.62066	2.09713	3.18554	3.0696	8.47742	7.90098	8.45558	3.09917	4.42517	3.78806	6.65394	6.99106	7.64726	6.39825	5.93706	6.12044	3.75408	4.58153	3.88406	4.86619	5.23476	4.35753	4.62662	4.3836	5.0766	4.36124	4.51553	4.98604	8.82048	10.0672	10.2206	2.67508	3.81281	3.14045	8.16073	8.04248	8.18103	7.56874	6.14826	5.28857	6.40396
Lipid-B-N-0150	PC(18:0_18:3)	GP	PC	7.42294	7.9555	7.59411	5.99997	5.86918	5.68847	8.53482	8.80425	8.99576	15.6327	16.1855	15.4335	28.9149	30.5494	27.8758	4.63833	4.83501	5.24571	7.66959	7.16204	6.95798	3.56908	3.62205	3.78059	7.93401	7.79488	8.55944	8.24023	7.57815	7.86198	7.76347	7.20298	7.475	5.54321	6.31777	6.37461	10.6852	10.3576	10.3658	16.6999	15.4836	15.1612	21.2108	20.0876	20.9679	5.2321
Lipid-B-N-0151	PC(20:1_18:2)	GP	PC	0.136327	0.123201	0.0950342	0.163868	0.158517	0.121741	0.138916	0.129327	0.129138	0.237642	0.187508	0.204071	0.136509	0.144252	0.143179	0.105643	0.112492	0.151964	0.14201	0.149718	0.145973	0.0764901	0.0608707	0.0840875	0.114267	0.149106	0.162805	0.250569	0.264378	0.244297	0.080412	0.0510594	0.0598735	0.186658	0.210189	0.219566	0.182887	0.1617	0.183716	0.155931	0.154926	0.139933	0.198358	0.180264	0.23568	0.0982992
Lipid-B-N-0160	PC(18:2_18:2)	GP	PC	105.594	102.077	102.138	116.49	120.974	111.222	98.9114	111.367	103.5	171.052	180.949	175.227	115.92	134.804	120.738	105.769	112.741	119.769	105.673	107.928	101.209	81.1164	88.5239	88.5162	110.79	108.505	117.196	110.09	103.576	109.038	79.7125	74.0263	76.4176	136.897	151.806	153.292	135.299	135.501	131.345	151.799	152.189	149.35	156.389	142.766	149.109	102.068
Lipid-B-N-0161	PC(18:3_18:1)	GP	PC	0.962174	0.993805	0.646331	0.569424	0.621281	0.632013	0.539148	0.540467	0.627296	1.16362	1.12472	0.974394	0.677195	0.784176	0.70691	0.920435	0.898716	1.04644	0.895108	0.896007	0.907672	0.476703	0.523966	0.446947	0.934558	0.807669	1.13315	0.704273	0.738471	0.538468	1.04765	0.872731	0.857171	0.781183	0.707636	0.906159	0.671962	0.644564	0.640261	1.09132	0.757197	0.958237	1.36222	1.20864	1.11541	1.10299
Lipid-B-N-0170	PC(18:2_18:3)	GP	PC	30.824	29.1225	31.296	21.9015	21.3157	21.7374	29.4352	30.736	29.2036	36.9849	36.0965	33.8117	32.501	35.9791	31.6073	25.2064	26.8119	28.7845	26.7013	25.186	25.3172	13.4206	15.0341	14.6487	32.7004	34.5832	37.9323	33.017	32.5698	31.5841	26.5023	24.9486	26.536	24.3585	27.2072	26.7381	35.8109	34.7958	34.2221	32.2458	29.2377	30.8384	46.5299	45.8747	47.0509	27.3395
Lipid-B-N-0173	PC(16:0_22:5)	GP	PC	0.252763	0.26508	0.258357	0.232275	0.173503	0.195682	0.191004	0.238396	0.214703	0.306198	0.24508	0.34689	0.298005	0.261604	0.318781	0.220248	0.234645	0.245821	0.155007	0.186008	0.219117	0.185111	0.234033	0.245267	0.234408	0.262168	0.286301	0.216601	0.212413	0.202956	0.24396	0.2963	0.263204	0.239805	0.24836	0.325372	0.271796	0.348867	0.326038	0.326423	0.242467	0.344226	0.301171	0.301742	0.292137	0.233896
Lipid-B-N-0180	PC(18:3_18:3)	GP	PC	5.19165	5.65616	5.26754	2.22152	2.27033	2.31016	4.16995	4.09018	4.58062	3.55773	3.79061	3.70641	3.79651	4.27215	3.90281	3.40571	3.36877	3.74126	2.74568	2.5445	2.62107	1.26975	1.41225	1.35841	5.316	5.20248	5.78322	3.9833	3.90929	4.0121	4.675	4.88379	4.92342	2.15038	2.39906	2.51665	4.16588	4.37175	4.31242	3.12645	2.84908	2.94181	6.79866	6.3994	6.82748	3.9634
Lipid-B-N-0195	PE(16:0_16:0)	GP	PE	0.162688	0.163592	0.145677	0.0589434	0.062466	0.0625023	0.0627672	0.0667499	0.0727727	0.142764	0.151301	0.133666	0.065204	0.0634357	0.0593112	0.129659	0.1388	0.158774	0.147396	0.145943	0.147471	0.152725	0.147476	0.150665	0.0496797	0.0588293	0.0618037	0.0723873	0.0657587	0.0730171	0.103442	0.117206	0.11877	0.0442892	0.0447718	0.051112	0.0812564	0.078491	0.0853806	0.128502	0.144273	0.138104	0.0649768	0.0714123	0.067164	0.115799
Lipid-B-N-0197	PE(16:0_18:0)	GP	PE	0.0325804	0.0318459	0.0302413	0.0164468	0.0143347	0.0152212	0.0123159	0.0107307	0.012391	0.0522787	0.0519144	0.0472662	0.0208309	0.0193896	0.0203381	0.0232663	0.0306583	0.0264185	0.0490635	0.0537691	0.0422262	0.036172	0.0275337	0.0287965	0.0113795	0.00946376	0.00886035	0.0177717	0.0149951	0.0159517	0.00894628	0.00832177	0.0133263	0.00457354	0.00564864	0.0045328	0.0100904	0.00785712	0.0100828	0.0284041	0.0267802	0.0227443	0.0128916	0.0175499	0.0140486	0.0111399
Lipid-B-N-0201	PE(16:1_16:0)	GP	PE	0.280548	0.303801	0.276088	0.0840533	0.0821474	0.0775687	0.0786773	0.0922619	0.0881837	0.251847	0.195071	0.195039	0.172199	0.19107	0.184135	0.166677	0.130255	0.184636	0.261761	0.211988	0.24873	0.170933	0.159711	0.13727	0.0937507	0.102201	0.0821648	0.0798263	0.0704496	0.090923	0.336211	0.208981	0.2875	0.0909965	0.0837025	0.0786096	0.122029	0.0871781	0.0831048	0.198344	0.191803	0.187565	0.146359	0.140261	0.168787	0.214947
Lipid-B-N-0203	PE(16:0_18:1)	GP	PE	0.815971	0.912385	0.817678	0.438036	0.430939	0.406371	0.221065	0.251392	0.234119	1.31043	1.30652	1.21029	0.367177	0.40179	0.404223	0.554456	0.576824	0.599694	0.943519	0.964685	0.892305	0.316236	0.311174	0.279141	0.246327	0.271134	0.251528	0.240908	0.259139	0.283173	0.448152	0.3534	0.356353	0.534754	0.562556	0.567785	0.252593	0.226806	0.280544	1.3861	1.41097	1.40894	0.705654	0.648645	0.76091	0.445103
Lipid-B-N-0206	PE(20:1_16:0)	GP	PE	0.032825	0.0381416	0.0310229	0.0173254	0.0168188	0.0154848	0.0211139	0.0209428	0.0240262	0.060903	0.0643745	0.0647534	0.0299441	0.0350518	0.0309561	0.0273424	0.037125	0.0347045	0.0449077	0.0501963	0.0424503	0.0277248	0.0326374	0.0220374	0.0181897	0.0210905	0.0196201	0.0188459	0.0165932	0.0194494	0.0225226	0.023861	0.0242992	0.0175809	0.0159898	0.016496	0.033745	0.0305652	0.030027	0.0700554	0.0552825	0.0607733	0.0320875	0.0297142	0.0322166	0.0305449
Lipid-B-N-0207	PE(18:1_18:0)	GP	PE	0.0749062	0.0707714	0.0709317	0.0330888	0.0412826	0.0385685	0.0300081	0.025969	0.0230501	0.134682	0.136486	0.139817	0.0526682	0.0636916	0.0521748	0.0436708	0.0388856	0.0451549	0.0964566	0.103345	0.0796901	0.0261112	0.0673288	0.0522537	0.0212812	0.0234253	0.0442007	0.0294916	0.0262474	0.0260038	0.0395412	0.0387276	0.0273848	0.0379112	0.0406533	0.0342166	0.0284092	0.0219955	0.0347028	0.144807	0.141603	0.139971	0.0684581	0.0681723	0.0746301	0.0345495
Lipid-B-N-0209	PE(20:0_18:1)	GP	PE	0.0528642	0.0523863	0.0510337	0.0243129	0.0253835	0.0242492	0.0203831	0.021019	0.0259423	0.097515	0.0939066	0.0964459	0.0215281	0.0253552	0.0232983	0.0348437	0.0343113	0.0360902	0.0721911	0.0681278	0.0654334	0.0237443	0.0236814	0.0198801	0.02141	0.0216412	0.0205114	0.0175393	0.0172171	0.0183326	0.0101443	0.0101809	0.00984501	0.00908344	0.00892156	0.010763	0.007302	0.0076322	0.00717119	0.03403	0.034283	0.0383092	0.0147638	0.0162989	0.0171739	0.0111619
Lipid-B-N-0210	PE(22:0_18:1)	GP	PE	0.012545	0.0125637	0.00963794	0.0059702	0.00514324	0.00555742	0.00368382	0.00501937	0.00339056	0.0275297	0.0282511	0.0239354	0.00300711	0.00494074	0.00403156	0.00722125	0.00427972	0.00602057	0.0165765	0.0128661	0.0145825	0.00410867	0.00594675	0.00525188	0.00449899	0.00444324	0.00385289	0.00581594	0.00631731	0.00671021	0.00348059	0.00441973	0.00353329	0.00495522	0.00574964	0.00566172	0.00360499	0.00244173	0.00320493	0.00925761	0.0101501	0.0141283	0.00842994	0.00780409	0.00873922	0.00265942
Lipid-B-N-0211	PE(24:0_18:1)	GP	PE	0.0775557	0.0660781	0.0624519	0.0365049	0.0328135	0.0323087	0.0264216	0.0257626	0.02565	0.13011	0.12589	0.118212	0.0244414	0.0266378	0.0228843	0.0551961	0.0511082	0.0541533	0.081294	0.0881969	0.0841594	0.0259548	0.0253976	0.0257872	0.0260818	0.024422	0.0244695	0.0446646	0.0416297	0.044317	0.0238541	0.025477	0.0226621	0.0380007	0.043728	0.0414427	0.0207815	0.0186752	0.0166663	0.0634981	0.0696354	0.0711247	0.0555797	0.0543345	0.0637248	0.024029
Lipid-B-N-0212	PE(18:2_14:0)	GP	PE	0.277576	0.28936	0.23575	0.055457	0.0454518	0.0454797	0.0241047	0.0244376	0.0364858	0.274311	0.220076	0.255691	0.132451	0.137957	0.164835	0.184655	0.184929	0.16468	0.201215	0.15763	0.172401	0.11227	0.182394	0.138963	0.0526386	0.0606392	0.0606925	0.0364138	0.0141878	0.0499929	0.260436	0.243327	0.213394	0.0820578	0.0813714	0.0553308	0.0864341	0.0961424	0.0617759	0.247566	0.180691	0.208748	0.119824	0.124867	0.158074	0.180288
Lipid-B-N-0218	PE(18:2_16:0)	GP	PE	282.922	292.695	264.064	140.377	119.485	114.207	129.149	133.748	152.038	362.906	340.421	324.587	189.637	252.977	195.965	255.013	260.054	276.177	231.423	215.512	213.993	201.316	213.924	194.777	143.517	156.846	143.529	119.425	110.024	123.754	236.999	229.707	224.316	142.339	142.596	152.782	176.457	180.25	166.872	321.512	322.582	333.77	206.921	203.478	216.286	281.835
Lipid-B-N-0219	PE(17:0_18:2)	GP	PE	2.20724	2.23641	2.18135	1.43127	1.39637	1.44503	2.066	2.13867	2.49789	4.08392	3.8994	3.52345	1.8889	2.04255	2.17579	2.44182	2.50917	2.66325	2.23578	2.25056	2.15935	1.42102	1.38462	1.45239	1.21002	1.30219	1.2678	1.25284	1.09227	1.28269	2.02667	1.87656	1.80401	1.28137	1.48342	1.36743	2.10957	1.88672	2.08744	3.35469	3.338	3.29826	1.90374	1.74906	2.0317	2.15133
Lipid-B-N-0220	PE(18:1_18:1)	GP	PE	0.0342877	0.0252124	0.0234375	0.0140212	0.01376	0.0150497	0.0118782	0.0108608	0.00677653	0.0284872	0.0230379	0.024733	0.00955014	0.014743	0.0103995	0.0151321	0.0253065	0.0286997	0.0421842	0.0336708	0.0244919	0.0186892	0.0500756	0.0415389	0.00519837	0.0085764	0.00688739	0.0308466	0.0266654	0.0285624	0.0172977	0.0206088	0.015271	0.0140339	0.0148559	0.0132545	0.0102831	0.0114666	0.0108748	0.0294686	0.0295279	0.0201199	0.0226612	0.0244633	0.0280764	0.0120596
Lipid-B-N-0221	PE(18:0_18:2)	GP	PE	20.0141	20.5217	19.9005	12.1092	11.6179	10.9387	11.0298	12.2279	13.1787	55.0557	51.5351	47.5184	32.8949	37.3017	35.583	15.593	15.7259	16.8776	25.2317	23.093	22.7725	14.2638	14.5674	14.3498	7.88719	8.53759	8.19599	10.1866	9.40246	9.52081	14.517	13.9369	13.4631	11.1839	11.9599	11.0634	16.5392	13.8169	15.1551	45.2763	43.1507	46.1512	24.7608	23.6916	27.2658	14.8005
Lipid-B-N-0222	PE(20:2_16:0)	GP	PE	0.0713681	0.0754907	0.0792909	0.0291045	0.0310053	0.0282405	0.0711923	0.0741268	0.0695624	0.12251	0.117919	0.101269	0.120514	0.135707	0.144216	0.0665966	0.0561859	0.0588771	0.0608715	0.0596697	0.0648788	0.0610052	0.0617599	0.0575503	0.0349904	0.0447059	0.044155	0.0449069	0.0344506	0.0408542	0.0845021	0.0667932	0.0761625	0.0337681	0.0333975	0.0322563	0.105707	0.0925872	0.0925335	0.103043	0.123389	0.10968	0.0854318	0.0887471	0.106116	0.0639004
Lipid-B-N-0224	PE(20:0_18:2)	GP	PE	15.4557	15.9715	15.488	7.64229	7.41438	7.27064	9.04443	10.088	10.7228	27.7998	26.1347	25.0591	11.7978	12.8289	11.7316	12.5142	12.8332	13.317	15.5461	14.9571	14.591	11.3099	11.4162	11.4424	7.88691	8.13459	7.73876	6.46145	6.26785	6.70937	4.69167	4.63101	4.35884	2.24622	2.3885	2.31846	3.09676	2.85277	2.88822	8.26257	8.14135	8.49918	3.80154	3.79583	4.28994	4.26623
Lipid-B-N-0229	PE(18:2_24:0)	GP	PE	13.9883	14.4399	14.3636	8.2764	8.24407	7.85463	7.58957	8.04815	8.91818	20.7834	19.7694	18.5558	9.53347	10.2022	9.68	11.799	11.9812	12.6397	11.673	11.6448	11.1429	8.712	8.3693	8.49078	7.15107	7.16194	6.74769	10.5401	9.9635	10.6767	8.36082	7.87207	7.73264	7.61381	8.37269	8.23642	8.32443	7.4995	7.23425	11.9041	11.6703	11.7328	9.18705	8.84763	10.1712	7.94953
Lipid-B-N-0230	PE(18:2_25:0)	GP	PE	4.62757	4.76206	4.59325	2.33259	2.35894	2.30646	2.2613	2.45017	2.47496	5.71407	5.17435	5.04376	3.2774	3.69154	3.42897	3.97352	4.13051	4.15546	3.65045	3.47364	3.42544	2.50882	2.36179	2.39374	2.19139	2.23153	2.16474	2.85018	2.79275	2.82295	3.67075	3.63347	3.47461	2.36856	2.53731	2.32574	2.58846	2.53142	2.38352	3.62288	3.3747	3.61977	2.89294	2.76039	3.12806	3.66092
Lipid-B-N-0233	PE(18:3_16:0)	GP	PE	33.4232	31.1563	31.479	5.36823	5.53938	6.24312	10.6581	12.2439	16.3106	23.2994	21.7228	19.7343	18.1102	20.4539	18.9154	17.2478	18.2404	18.4346	16.1918	16.1365	14.3727	12.0028	13.2507	13.1177	18.5083	17.8002	18.5637	9.70607	9.31122	10.4315	26.2668	30.0908	28.2004	5.41443	7.29018	5.8114	14.5598	12.5067	13.3541	19.8506	21.3537	19.8194	17.0212	17.2543	15.8398	24.5723
Lipid-B-N-0235	PE(17:1_18:2)	GP	PE	0.560153	0.616004	0.563606	0.0669314	0.0478853	0.0593904	0.0302628	0.0219793	0.0261211	1.23479	0.94723	1.03659	0.0260304	0.0201378	0.0230841	0.453194	0.459365	0.496932	0.486039	0.458725	0.526383	0.284135	0.259827	0.237948	0.0650344	0.0880916	0.0513668	0.0458338	0.0311319	0.0328129	0.360401	0.382979	0.435079	0.0546431	0.056376	0.0670579	0.0921707	0.0724728	0.0553211	0.817261	0.774621	0.780476	0.068147	0.0966497	0.0742657	0.496503
Lipid-B-N-0236	PE(18:1_18:2)	GP	PE	2.44469	2.28051	2.51182	1.32063	1.41209	1.50445	0.674608	0.78016	0.978253	4.07014	3.93451	3.54257	1.05825	1.20459	1.07688	3.60807	3.9056	3.77746	3.20832	2.93676	2.77407	2.28332	2.37593	2.30481	1.50165	2.03573	1.64948	1.35929	1.20025	1.26128	2.12483	2.14401	1.99481	1.67663	1.85289	1.86278	1.11875	0.902054	0.792032	3.58115	3.32889	3.51588	1.74733	1.27757	1.91813	3.90485
Lipid-B-N-0238	PE(18:0_18:3)	GP	PE	3.07134	3.19417	2.96922	0.953397	0.912431	0.976824	1.47691	1.73453	1.76235	5.70408	5.04517	4.66904	4.42953	4.54201	4.41594	1.83851	1.93377	2.0555	3.14541	2.78219	2.76645	1.23285	1.19553	1.16747	1.20132	1.23072	1.18557	1.35214	1.14774	1.33922	2.40574	2.22533	2.20196	0.849109	0.907691	0.845417	1.81438	1.64074	1.62766	4.51536	4.51676	4.5813	2.75818	2.61672	3.14544	1.6947
Lipid-B-N-0241	PE(20:1_18:2)	GP	PE	0.0466474	0.0509754	0.0332284	0.0270446	0.0317895	0.0344823	0.0329698	0.0396179	0.0409968	0.0817302	0.0873903	0.0755453	0.0399294	0.0326503	0.0312775	0.0504826	0.0447989	0.0635935	0.0698563	0.0752318	0.0578951	0.0227878	0.0255212	0.032596	0.0209273	0.0278745	0.0239963	0.0530861	0.0456988	0.0547113	0.0185383	0.0279283	0.0177561	0.0390569	0.0333204	0.0395562	0.0433902	0.0272738	0.0368756	0.0632616	0.0702756	0.0647936	0.0474326	0.0558302	0.0501855	0.0334733
Lipid-B-N-0251	PE(18:2_18:2)	GP	PE	164.337	157.452	150.764	68.2467	80.1623	78.218	69.3487	83.847	79.6859	273.786	245.419	243.277	99.5066	102.465	94.4215	184.879	193.61	194.935	174.096	171.102	164.928	123.677	132.056	129.199	87.0018	88.7727	80.7812	87.7572	73.3904	81.9721	124.988	121.655	113.242	106.927	106.981	119.323	125.16	114.752	110.148	215.061	226.288	228.796	118.812	122.805	134.857	176.019
Lipid-B-N-0253	PE(18:3_18:1)	GP	PE	0.338703	0.409667	0.402036	0.12114	0.116271	0.150036	0.107398	0.10953	0.116922	0.547572	0.390933	0.419149	0.165091	0.139211	0.17659	0.480532	0.562609	0.550769	0.425045	0.42236	0.42182	0.18988	0.209781	0.232108	0.193971	0.240844	0.196812	0.194778	0.198251	0.210583	0.448235	0.359804	0.395581	0.13922	0.153364	0.135042	0.130166	0.128919	0.109424	0.412265	0.455414	0.419342	0.203781	0.217979	0.246994	0.559212
Lipid-B-N-0262	PE(16:2_18:3)	GP	PE	0.784597	0.993046	0.786238	0.106758	0.135104	0.0886835	0.142041	0.175374	0.168615	2.61958	2.44477	1.85822	0.424524	0.450833	0.387234	0.333479	0.39771	0.459373	0.613167	0.598186	0.486347	0.0998071	0.104248	0.0929623	0.0725204	0.0792412	0.0965215	0.0759778	0.058925	0.084743	0.00826966	0.00581439	0.00704203	0	0	0	0	0	0	0	0	0	0	0	0	0
Lipid-B-N-0265	PE(18:2_18:3)	GP	PE	8.9254	9.23237	9.48379	3.48381	3.64428	3.17692	5.36294	5.3561	6.45405	9.73573	9.24131	8.57647	7.1645	6.69493	6.77119	4.49509	4.01309	4.5438	10.3234	10.069	9.09558	4.50553	5.10982	4.83926	6.64247	7.69833	6.87698	5.46454	5.48368	6.08182	5.93152	6.34558	5.92899	3.54257	4.17058	4.58176	6.83293	6.8028	6.25122	7.51049	7.03189	7.2761	8.68914	8.49636	8.99033	6.61769
Lipid-B-N-0274	PE(18:3_18:3)	GP	PE	0.870917	0.873591	0.772777	0.164258	0.165556	0.144268	0.250248	0.320413	0.320709	0.543857	0.536403	0.485442	0.346	0.349293	0.323298	0.528059	0.509704	0.580848	0.456265	0.376749	0.42708	0.182333	0.171488	0.171451	0.36526	0.341639	0.338892	0.338472	0.26525	0.341914	0.600103	0.681954	0.643025	0.131681	0.167781	0.140346	0.300168	0.273341	0.270626	0.424689	0.40919	0.468484	0.4834	0.423657	0.437354	0.480253
Lipid-B-N-0284	PE(22:6_18:2)	GP	PE	0.10188	0.083836	0.0971529	0.0131253	0.0156119	0.00931388	0.0103749	0.0111822	0.0107786	1.36008	1.27205	1.03132	0.0153515	0.0116669	0.0135092	0.141557	0.0954074	0.150748	0.205439	0.1305	0.167539	0.0487307	0.0712782	0.0319966	0.00420717	0.0127416	0.0152498	0	0	0	0.100973	0.0863676	0.0794441	0.0490621	0.0340181	0.0415401	0.0736487	0.0743764	0.0525525	0.393551	0.447203	0.395266	0.0672494	0.0931777	0.0999028	0.0854282
Lipid-B-N-0287	PG(14:0_16:0)	GP	PG	2.89819	2.80667	2.67191	1.14424	1.07834	0.954908	1.13105	0.929282	1.0001	2.51598	2.25034	2.27006	0.557848	0.58664	0.557072	2.44646	2.13905	2.36094	1.35508	1.30283	1.24192	1.79683	2.12595	2.01043	1.02464	0.935154	1.30344	1.00503	1.03276	1.00207	3.90581	3.69742	3.87298	1.49611	1.47537	1.58355	1.3097	1.19072	1.20453	2.90915	2.53143	2.5544	1.1631	0.872153	0.949832	3.06463
Lipid-B-N-0288	PG(15:0_16:0)	GP	PG	1.9588	1.80179	1.51106	0.998639	0.698808	0.871993	1.6022	1.76581	1.95496	1.42754	1.42184	1.49196	0.578495	0.744714	0.773405	1.19302	1.09838	1.09683	1.08941	1.01161	1.11408	0.67469	0.751871	0.650562	1.3596	1.23506	1.3016	0.813418	0.81708	0.886887	2.34674	2.62065	2.50704	1.06566	1.01777	1.21847	1.42521	1.61515	1.70788	2.00089	1.90291	1.81874	1.10379	0.992701	0.905805	2.65639
Lipid-B-N-0289	PG(16:0_16:0)	GP	PG	250.636	251.401	245.872	92.206	74.7911	87.1875	133.784	106.273	122.601	324.502	317.225	331.166	111.949	139.117	111.264	213.842	203.994	213.503	204.188	184.863	178.957	206.127	210.855	191.177	108.342	105.209	106.188	88.5275	83.6898	89.7528	258.967	272.292	282.201	111.83	101.963	92.4952	103.765	96.5423	144.077	360.307	340.983	363.331	139.999	137.603	124.953	279.644
Lipid-B-N-0290	PG(16:0_17:0)	GP	PG	2.25914	2.61359	2.48717	0.989048	1.05012	1.05521	1.79547	1.69273	1.75787	5.27082	5.47257	5.56349	1.41899	1.62578	1.45726	2.84567	2.52566	2.52699	2.96016	2.68665	2.52826	1.67376	1.63088	1.39151	0.838091	0.868762	0.914257	1.09431	1.02078	1.01347	3.062	3.37788	3.31494	1.10068	1.05058	1.13859	1.7594	1.85542	1.78989	6.41802	5.96285	6.11655	1.33392	1.2613	1.32122	3.04849
Lipid-B-N-0291	PG(18:0_16:0)	GP	PG	36.4112	38.1004	35.7812	18.7278	15.9783	19.0522	24.8364	23.6125	27.6634	110.253	109.477	103.008	59.37	76.7395	65.9101	27.9902	29.8213	28.9696	35.7363	33.8702	33.1688	28.0576	30.7109	27.5973	12.5211	13.7886	12.8941	12.7444	13.1354	12.8377	27.5575	28.6597	28.4219	15.222	15.2614	15.0108	30.1233	30.4817	31.0366	112.68	110.151	109.993	50.6451	45.8036	44.5564	27.1128
Lipid-B-N-0293	PG(16:0_16:1)	GP	PG	1.18015	0.809624	1.0169	0.372598	0.418646	0.377567	0.442461	0.416547	0.470897	0.98688	0.740596	0.698226	0.229148	0.274015	0.294237	1.07181	1.05781	1.08526	1.15371	1.01372	1.12554	0.885999	0.808718	0.790385	0.442579	0.409132	0.337709	0.298903	0.296653	0.343551	1.28772	1.22118	1.16293	0.571921	0.59039	0.554815	0.447347	0.510005	0.485742	1.21784	1.03668	1.16632	0.352179	0.431474	0.415587	1.4721
Lipid-B-N-0295	PG(16:0_17:1)	GP	PG	0.602321	0.492328	0.41237	0.0797468	0.0494933	0.0755698	0.156198	0.0915324	0.159033	1.07169	0.913194	0.915732	0.105572	0.116511	0.125282	0.412782	0.545226	0.540126	0.581844	0.49988	0.534463	0.266635	0.416722	0.299176	0.0892461	0.0866384	0.0889873	0.0466288	0.048893	0.0722929	0.655672	0.783575	0.591256	0.0955112	0.0901283	0.0928197	0.102291	0.0970904	0.154028	1.04875	1.02867	1.02719	0.138033	0.134171	0.125209	0.697765
Lipid-B-N-0296	PG(16:0_18:1)	GP	PG	17.571	19.2573	16.8252	18.5349	16.9588	15.3304	16.2284	12.6921	16.2067	24.9632	25.7935	25.5651	8.92737	10.1568	9.19242	28.3017	27.6662	28.7352	33.9734	32.0629	30.0026	46.318	44.4532	40.0683	9.16709	11.2513	12.8595	34.2307	31.5766	30.8279	15.9957	17.6124	17.503	14.7453	17.8707	16.7062	14.623	16.9207	16.6502	27.3477	27.069	28.2489	13.7023	13.0516	13.2791	30.824
Lipid-B-N-0299	PG(18:0_18:1)	GP	PG	2.74651	3.19196	3.02017	0.604975	0.494448	0.520442	0.54939	0.588565	0.513794	2.75167	2.44788	2.7092	0.473375	0.514242	0.636534	2.65537	2.67091	2.91615	3.14575	2.77602	3.31214	3.00233	3.53413	3.07625	0.518204	0.516353	0.621554	0.771687	0.683464	0.605514	2.41378	2.82595	3.01302	0.506401	0.535773	0.494445	0.557258	0.566053	0.617897	2.42954	2.50286	2.51414	0.626085	0.50454	0.557212	3.77851
Lipid-B-N-0302	PG(16:0_17:2)	GP	PG	0.166598	0.166788	0.196047	0.0234398	0.0256087	0.0229609	0.0616237	0.0482593	0.0635861	0.173763	0.144132	0.143506	0.0351687	0.0354173	0.0319841	0.0976154	0.0804691	0.0965421	0.141372	0.130544	0.0993723	0.0492893	0.0142853	0.0317873	0.0478205	0.0482467	0.0630658	0.0272786	0.0381623	0.039757	0.0825346	0.12123	0.0992827	0.0356829	0.0291219	0.0450112	0.0668029	0.0470789	0.0500292	0.161495	0.118042	0.0898077	0.0428655	0.0366437	0.0505269	0.153519
Lipid-B-N-0304	PG(18:2_16:0)	GP	PG	133.18	136.13	134.239	72.5181	83.1075	89.7247	79.7619	67.1783	76.6808	176.347	165.16	168.933	57.1487	68.4093	51.2953	138.043	127.995	135.09	109.245	105.033	95.9031	61.9093	66.5003	58.1588	66.5164	68.1833	69.4617	68.205	69.4024	60.5625	86.2891	97.5003	95.7757	86.9298	83.0714	80.7817	74.3622	67.143	74.6144	147.343	162.549	145.87	87.2261	93.7495	94.7009	117.146
Lipid-B-N-0307	PG(18:0_18:2)	GP	PG	7.03026	6.14594	7.37697	0.892566	0.990868	0.7023	1.10075	1.27376	1.053	8.07214	8.34063	8.06594	2.17124	2.26478	2.24964	6.77723	7.02176	7.73731	5.63452	5.34389	5.15034	4.12225	3.93593	4.51586	0.784251	0.696925	0.719931	0.769684	0.720868	0.821539	0.478493	0.572991	0.393481	1.15749	1.22234	1.21233	1.20601	1.4838	1.22196	0.837561	0.84698	0.860601	2.27008	1.98559	2.13402	0.342609
Lipid-B-N-0312	PG(18:3_16:0)	GP	PG	11.8839	12.3287	11.2083	4.16917	4.07145	4.38822	5.36746	5.27762	6.45528	7.53731	7.57977	7.57364	3.43029	4.71667	4.3973	5.75291	5.23592	5.75503	8.1318	8.37992	6.77161	2.78316	3.1679	2.56357	5.21218	6.25593	6.15853	4.73345	4.9181	5.87627	7.88245	8.16494	8.16517	4.73933	5.40012	5.15751	5.58011	4.36428	5.86549	6.97206	6.90576	7.07412	9.64145	8.73148	10.1824	7.64488
Lipid-B-N-0313	PG(18:2_18:1)	GP	PG	0.17812	0.213977	0.224529	0.188349	0.141076	0.205759	0.172296	0.186227	0.16882	0.397189	0.298725	0.250089	0.119698	0.111468	0.115583	0.395839	0.366434	0.398384	0.274439	0.252007	0.212782	0.212796	0.204956	0.233837	0.117704	0.141119	0.158034	0.333904	0.299319	0.392722	0.13582	0.174069	0.153466	0.203158	0.251647	0.257508	0.178562	0.169452	0.194551	0.314688	0.158353	0.23652	0.194824	0.173989	0.198299	0.236761
Lipid-B-N-0317	PG(18:2_18:2)	GP	PG	1.13748	0.968359	0.938467	0.748495	0.797598	0.718649	0.679391	0.771297	0.973806	1.47601	1.40298	1.3602	0.518386	0.67369	0.600787	0.84374	0.704059	0.830152	0.960073	1.10417	0.930472	0.716313	0.605401	0.583067	0.791314	0.876676	0.772805	0.620719	0.709321	0.622151	0.692299	0.78741	0.709523	0.874815	1.07567	1.03479	0.644575	0.542457	0.815434	1.04353	1.01996	1.06646	1.36546	1.17956	1.08818	1.16043
Lipid-B-N-0340	PI(16:0_16:0)	GP	PI	3.1457	3.61121	3.88103	2.60912	1.86801	2.54069	5.41472	4.30514	5.50145	2.01123	1.95193	1.85117	1.78464	1.59549	1.56259	1.5055	1.64602	1.63123	1.2549	1.21642	1.10458	2.13695	2.11729	1.79477	1.65701	1.47891	1.27173	2.15827	1.8039	2.44745	2.42489	2.76371	2.51586	2.64276	2.29587	2.52164	4.29563	5.8538	6.21099	1.76997	2.348	1.84775	1.34798	1.5445	1.25957	2.13409
Lipid-B-N-0342	PI(16:0_20:0)	GP	PI	1.33808	1.26764	1.31189	0.12908	0.0991838	0.117323	0.103559	0.0991398	0.101349	1.11818	1.10285	0.933319	0.125439	0.0887705	0.111491	0.970436	1.06411	0.997121	1.1432	1.11631	1.0652	1.00939	1.3158	0.936567	0.176159	0.155226	0.159721	0.150827	0.111162	0.0891017	0.865326	0.908924	1.09747	0.156751	0.123786	0.139659	0.134765	0.135799	0.136209	1.10996	1.14714	0.843347	0.120833	0.179524	0.110277	1.96408
Lipid-B-N-0356	PI(16:0_16:2)	GP	PI	0.124866	0.122107	0.131198	0.0387117	0.0327638	0.0449776	0.0282775	0.0271523	0.035411	0.0605171	0.041055	0.0507861	0.057548	0.0721337	0.0751471	0.0463693	0.0516291	0.0489992	0.127602	0.0880882	0.0679677	0.0666459	0.0796619	0.105184	0.0401303	0.055899	0.0329966	0.0572677	0.0440574	0.0357586	0.149156	0.131869	0.149867	0.0644883	0.0576624	0.0610753	0.0589661	0.0580923	0.0638557	0.0460612	0.0624184	0.0542398	0.0650221	0.0760038	0.0412439	0.133864
Lipid-B-N-0357	PI(16:1_17:1)	GP	PI	0.838915	0.905837	0.89557	0.307887	0.290704	0.310532	0.357484	0.309095	0.396621	0.96751	0.706852	0.677383	0.258615	0.235843	0.266786	0.75948	0.77165	0.806778	0.678683	0.643068	0.708354	0.299629	0.265242	0.287699	0.392452	0.315186	0.300827	0.370476	0.302472	0.385753	0.653539	0.55955	0.597661	0.305114	0.26429	0.29142	0.251708	0.361527	0.314214	0.702925	0.850025	0.798504	0.313504	0.322924	0.370815	1.48979
Lipid-B-N-0359	PI(18:2_16:0)	GP	PI	253.187	279.354	302.227	275.632	194.614	230.458	284.293	276.527	396.673	381.024	398.677	353.22	330.067	290.589	328.605	299.326	315.646	325.081	231.154	242.487	237.407	244.652	257.851	263.793	277.156	274.226	268.507	218.354	200.928	245.294	255.181	273.904	268.361	287.326	279.61	281.562	317.669	296.72	327.105	396.016	403.454	380.493	357.538	334.676	350.683	331.525
Lipid-B-N-0361	PI(17:1_18:1)	GP	PI	0.920692	1.25127	1.35199	0.0459021	0.0424271	0.0401425	0.0317235	0.0461107	0.0389171	1.16227	1.06327	1.16636	0.0622783	0.0564343	0.0367205	1.00282	1.01058	1.19648	1.29936	1.42205	1.31162	1.1453	1.46503	1.12737	0.0592424	0.0306467	0.0449446	0.0131166	0.0233846	0.0182506	1.02204	1.02197	1.10622	0.0451238	0.0672996	0.0562117	0.0485819	0.0241883	0.0363851	1.04052	1.13627	0.916815	0.0456081	0.0697504	0.0851064	2.45224
Lipid-B-N-0362	PI(17:0_18:2)	GP	PI	1.10483	0.836413	0.91552	1.39646	1.16343	1.56327	1.79919	1.80976	2.62851	1.54969	1.61817	1.51484	2.42539	1.71249	2.10068	1.14658	1.2824	1.09707	0.925027	0.979869	0.966273	1.00172	0.578394	0.768816	1.75109	1.64748	1.37519	1.34915	1.20865	1.08652	0.860493	0.92722	0.772599	1.67979	1.40436	1.96435	2.14679	3.07231	2.35147	1.8708	2.30836	1.53453	1.7417	2.00797	2.20671	1.23684
Lipid-B-N-0363	PI(18:0_18:2)	GP	PI	3.99557	4.21713	4.65321	9.13489	7.4126	9.09003	11.4172	11.4185	14.2109	11.6777	12.0581	10.6634	32.9548	27.1007	30.8032	3.43954	3.79029	3.35639	4.93935	5.14208	4.89344	3.59788	3.69667	4.03023	7.25313	6.87885	7.2979	7.05691	5.47988	6.33009	3.29104	3.43991	3.9268	9.10686	8.44669	9.83398	10.7778	12.4592	10.0751	12.4969	13.9333	11.9965	19.6868	19.91	22.2264	2.83068
Lipid-B-N-0365	PI(18:2_20:0)	GP	PI	0.118931	0.114122	0.144133	0.217812	0.181944	0.219564	0.227266	0.250347	0.27193	0.245033	0.226331	0.253041	0.355872	0.371043	0.322903	0.13322	0.174094	0.139364	0.136752	0.130688	0.121918	0.115649	0.124319	0.106382	0.15493	0.161012	0.146102	0.201746	0.207939	0.186202	0.0941195	0.0905683	0.118684	0.224354	0.211543	0.227853	0.250467	0.283555	0.235628	0.203456	0.235098	0.224183	0.246278	0.28765	0.384833	0.105426
Lipid-B-N-0371	PI(18:2_16:1)	GP	PI	2.92529	2.38306	2.81652	0.399605	0.264712	0.241108	0.483616	0.363957	0.529855	2.69378	2.01465	2.17351	0.247122	0.290523	0.268823	1.6547	1.49065	1.51872	2.09408	1.80818	1.71122	2.03111	2.77277	1.90095	0.382136	0.312495	0.316139	0.369469	0.36046	0.271749	0.368747	0.492701	0.430724	0.287279	0.421098	0.314343	0.295968	0.433798	0.433998	0.776135	0.958285	0.660267	0.249672	0.349075	0.303631	0.918874
Lipid-B-N-0372	PI(18:3_16:0)	GP	PI	31.8586	35.1222	41.7778	31.5561	26.1785	26.7684	58.0339	44.8994	65.0582	32.2593	32.2409	28.8871	45.4868	40.4123	40.8952	30.1355	30.3259	33.5791	25.2137	26.3766	24.7443	12.5143	14.1697	12.8872	60.6922	60.8306	57.2092	43.6937	37.3935	43.9126	36.8747	42.497	44.791	34.9	30.218	30.6299	55.3933	53.5869	53.8419	32.8634	35.1371	32.5349	64.2014	70.8519	72.2774	46.9958
Lipid-B-N-0374	PI(18:1_18:2)	GP	PI	0.366302	0.593769	0.676557	0.747442	0.655491	0.718221	0.496329	0.365664	0.430997	0.755056	0.694162	0.760919	0.487728	0.414441	0.546855	0.739639	0.544244	0.748923	0.63879	0.484307	0.530653	0.521489	0.460126	0.339846	0.647273	0.556927	0.495645	0.468254	0.396972	0.404574	0.332681	0.370642	0.416693	0.948642	0.811355	0.65185	0.476044	0.54402	0.418254	0.780586	0.901402	0.623151	0.827863	1.06105	0.921095	0.68517
Lipid-B-N-0382	PI(18:2_18:2)	GP	PI	3.26034	3.02959	3.50052	5.60904	4.62799	5.76203	6.30536	5.66504	6.74371	4.60153	4.63932	4.06552	3.95569	3.41277	3.71526	2.90905	3.03217	3.01741	2.85872	2.39797	2.3647	1.89188	2.29524	2.11034	3.7752	4.17613	3.54664	3.99237	2.81398	3.19948	1.91803	2.24261	2.4339	6.23171	6.0796	6.35392	6.04455	6.18402	5.50197	3.58733	4.00234	3.48673	6.16935	7.11057	7.93009	3.20082
Lipid-B-N-0390	PI(18:2_18:3)	GP	PI	1.01512	0.91181	1.21783	1.08654	0.893313	1.12993	1.95114	1.93174	2.21847	1.03716	1.194	1.14142	1.13154	1.00179	1.05853	0.775106	0.826611	0.752582	0.915549	0.667712	0.739433	0.438156	0.485938	0.515037	1.18276	1.2195	1.10913	0.902373	0.755566	1.00833	0.841951	0.891522	0.758585	1.16362	1.07443	1.07581	1.65669	2.19542	1.67861	1.0467	0.824879	0.882763	2.10833	2.67754	2.28176	1.25928
Lipid-B-N-0393	PI(18:2_20:3)	GP	PI	0.262825	0.342133	0.316271	0.1112	0.0760153	0.08165	0.102401	0.0780637	0.125421	0.303073	0.294693	0.298883	0.089446	0.0662113	0.0778286	0.358568	0.370527	0.354557	0.416476	0.523626	0.346908	0.253397	0.263918	0.201976	0.0893924	0.110429	0.0878393	0.0361838	0.0697969	0.0568	0.323745	0.219416	0.184138	0.0535618	0.0605078	0.0570348	0.0728848	0.0989602	0.100199	0.349173	0.410665	0.49819	0.114034	0.0995167	0.102393	0.607394
Lipid-B-N-0397	PI(18:3_18:3)	GP	PI	0.11625	0.161213	0.138649	0.059245	0.0482322	0.0545562	0.146257	0.149777	0.180709	0.0873578	0.0844875	0.0696487	0.0827492	0.0641789	0.0691258	0.0713256	0.0594812	0.0759749	0.0694107	0.0755197	0.0537462	0.0571624	0.0610353	0.0569374	0.0952551	0.0840223	0.0680541	0.0689202	0.0510017	0.0653221	0.0677288	0.0821269	0.0783323	0.0427869	0.0401098	0.045573	0.1033	0.126374	0.11237	0.0733834	0.0785233	0.0708805	0.141445	0.145801	0.14905	0.167569
Lipid-B-N-0410	PS(16:0_16:0)	GP	PS	20.1813	21.9673	20.8771	5.77897	7.11084	6.08206	24.0336	22.0877	22.8132	27.3031	28.081	27.0469	8.02233	7.23908	4.58795	15.9942	13.819	15.2333	18.2511	16.6341	14.438	10.962	11.5204	9.93623	9.75236	13.9731	4.89363	13.0567	9.6356	7.34451	15.3261	14.0024	14.6642	2.35868	2.22073	2.2897	3.80556	3.66344	3.38383	13.5904	21.9064	24.4464	3.97474	4.58021	6.30537	25.0978
Lipid-B-N-0418	PS(18:0_17:1)	GP	PS	14.4022	9.56752	11.9849	5.61341	6.77837	8.65021	12.8317	11.2488	15.9325	57.7322	63.7739	58.5004	24.0329	21.2318	20.6356	15.5027	18.7116	14.1965	14.1455	12.3666	15.1839	6.37061	7.9532	5.47484	6.20728	6.112	5.39102	5.34982	5.92342	6.37326	6.85515	4.48466	7.06127	7.30005	8.51246	11.5019	12.7881	13.2599	9.72745	58.2161	55.0501	53.8567	32.207	27.3269	26.9017	12.2926
Lipid-B-N-0424	PS(18:2_16:0)	GP	PS	93.1057	104.437	90.1242	32.6587	40.7937	39.0707	87.4534	67.8822	99.0492	78.7774	114.874	92.7002	49.9369	47.9	50.3376	84.3459	93.9634	90.5686	59.1979	58.1799	49.5669	46.325	50.3753	39.7303	41.7471	43.2077	41.1053	49.8276	50.7105	56.6091	99.964	74.9661	88.4059	40.1679	45.3321	56.1373	57.6607	66.2021	57.3071	118.81	96.5318	114.944	69.5165	70.9449	77.1549	68.3914
Lipid-B-N-0427	PS(18:0_18:2)	GP	PS	64.0875	75.6873	65.4565	30.9764	36.8004	39.7554	49.8337	31.775	50.3611	102.008	127.979	106.022	89.9124	68.4814	77.1417	75.6621	86.5158	80.3188	73.0747	73.0492	81.7484	45.7104	53.44	35.7171	34.0608	38.1437	39.1031	36.2046	36.5685	40.2611	73.4371	54.1775	67.6312	43.9431	51.7854	62.3942	86.827	81.4693	76.3999	161.228	155.996	145.211	114.258	106.667	109.662	94.5541
Lipid-B-N-0433	PS(16:0_18:3)	GP	PS	47.022	52.6397	49.1002	7.86346	9.17272	10.0877	23.9662	22.7479	23.3044	24.8111	38.9312	42.0607	19.2268	16.7929	22.2226	49.2994	48.218	40.0138	29.1991	26.5259	33.9819	15.7608	16.6957	15.9269	16.2528	18.7396	17.5268	17.7953	19.2342	23.4159	79.0968	54.3761	69.3614	14.9954	13.7934	18.2968	29.7794	29.7119	34.6641	60.4401	57.7654	50.7895	42.0418	45.5987	45.4193	70.2044
Lipid-B-N-0435	PS(18:0_18:3)	GP	PS	17.6609	15.0987	13.6737	3.0149	4.02733	3.33091	5.82622	7.74287	7.5546	13.8002	15.5129	14.6566	11.8509	8.06913	9.18738	15.1343	13.2264	11.9964	10.2459	11.5433	13.1593	3.80589	2.34053	5.38574	5.8327	5.28874	7.09855	5.83551	6.55594	7.88148	16.0614	12.9615	14.2637	4.00192	3.8541	3.10034	12.193	11.5872	12.8932	26.7613	22.0398	22.4596	17.8597	15.1234	16.2709	7.3216
Lipid-B-N-0448	LPA(16:0)	GP	LPA	2.80344	2.99241	2.91652	4.17081	4.00628	4.01368	7.80909	9.09324	9.19226	3.94974	4.00605	3.87894	3.08414	2.7735	2.96887	2.3945	2.65352	2.55329	5.88392	5.49414	5.28088	4.35871	4.33267	4.52122	4.34177	4.23947	3.8804	5.59063	5.42633	5.4392	5.19031	5.92051	5.29517	12.3411	12.3467	12.4857	4.95942	4.90209	4.54263	6.37438	6.18808	6.36584	6.46123	6.23774	6.22074	7.19384
Lipid-B-N-0449	LPA(18:0)	GP	LPA	0.537269	0.603735	0.563594	1.40874	1.34821	1.46443	2.43233	2.58533	2.46061	1.78355	1.73765	1.72188	1.72004	1.58097	1.62324	0.342968	0.394852	0.350711	1.67316	1.54161	1.4977	0.916216	0.916799	0.956013	0.799841	0.791456	0.773618	1.4588	1.51855	1.41345	0.696046	0.717713	0.591773	2.23284	2.36096	2.28665	1.34577	1.20693	1.26694	1.85203	1.8603	1.9101	2.03774	2.10381	2.00894	0.506589
Lipid-B-N-0451	LPA(18:1)	GP	LPA	0.111853	0.135457	0.120866	0.302265	0.300354	0.33873	0.209305	0.251774	0.284469	0.250064	0.238095	0.223957	0.0978359	0.110472	0.0938637	0.0982484	0.118695	0.113172	0.232471	0.221653	0.227545	0.153431	0.175839	0.165065	0.139881	0.1184	0.138632	0.227284	0.21515	0.241787	0.40257	0.394721	0.350948	1.84156	1.76534	1.68603	0.494694	0.427275	0.422152	0.435114	0.447767	0.47533	0.750816	0.647484	0.640985	0.555949
Lipid-B-N-0453	LPA(18:2)	GP	LPA	8.47194	10.1766	8.83014	5.13855	5.23721	5.48023	17.1175	18.5185	20.772	13.9001	14.1347	11.9423	2.169	2.14736	2.1162	4.5757	5.42804	4.98517	4.83516	4.43521	4.4964	6.62152	7.34447	7.22269	5.84156	4.87277	5.21782	10.8927	9.89513	10.3426	1.92974	2.01319	1.77471	5.45701	5.56807	5.234	1.97383	1.93413	1.9042	2.42766	2.45759	2.50605	2.9915	2.7267	2.86196	2.61827
Lipid-B-N-0455	LPA(18:3)	GP	LPA	1.20627	1.54443	1.29917	0.479567	0.500185	0.551714	2.15217	2.21853	2.38313	1.41573	1.39633	1.21132	0.211488	0.207544	0.212744	0.560378	0.661211	0.6341	0.352932	0.327718	0.332056	0.453913	0.50059	0.50379	0.805477	0.677894	0.691049	1.4908	1.27897	1.46623	0.205723	0.207926	0.19789	0.513808	0.474423	0.504266	0.181837	0.192515	0.199066	0.209874	0.218705	0.211146	0.347213	0.318507	0.327705	0.366449
Lipid-B-N-0459	LPA(22:5)	GP	LPA	0.513185	0.597754	0.541988	0.432871	0.375575	0.50195	0.231367	0.240136	0.264675	0.854396	0.865111	0.779319	0.233502	0.223495	0.225611	0.272756	0.388666	0.314013	0.255696	0.219887	0.229227	0.297696	0.29033	0.301249	0.181364	0.202613	0.205923	0.352435	0.358572	0.352524	0.0775243	0.0961602	0.0918084	0.735883	0.76715	0.810728	0.388267	0.382238	0.370956	0.239223	0.256734	0.269068	0.694956	0.601866	0.622519	0.226012
Lipid-B-N-0462	PA(16:0_15:0)	GP	PA	0.0140329	0.0123827	0.0116743	0.0119641	0.00879814	0.0101879	0.0109253	0.015424	0.00952005	0.0170658	0.0178257	0.0157534	0.00879574	0.0127316	0.00766791	0.0104869	0.0117902	0.00730024	0.0103612	0.0142827	0.0113459	0.0121087	0.0174799	0.0089578	0.00972794	0.0100003	0.0112148	0.00734538	0.0107829	0.012671	0.0100453	0.00866607	0.00663013	0.0102818	0.00982013	0.00870463	0.0125173	0.00875114	0.00870397	0.013655	0.0109547	0.00765724	0.00673377	0.0084287	0.00830014	0.0104908
Lipid-B-N-0463	PA(16:0_16:0)	GP	PA	0.00703612	0.00837358	0.00820337	0.0101641	0.00748238	0.00882322	0.00958583	0.01083	0.0111344	0.0138062	0.0119982	0.0113797	0.00882479	0.010937	0.00970181	0.00653162	0.00822242	0.00868248	0.00942108	0.00824531	0.00593156	0.00577342	0.00946241	0.00849701	0.0079105	0.0111351	0.0101425	0.00819585	0.00872503	0.00923292	0.00759019	0.00717652	0.00818559	0.00490838	0.00652737	0.00811374	0.00705544	0.00776428	0.00873739	0.0068762	0.00734003	0.00757794	0.00814538	0.0086149	0.00809788	0.00853703
Lipid-B-N-0474	PA(16:0_18:2)	GP	PA	0.340271	0.318836	0.322703	0.171641	0.139223	0.162945	0.62992	0.583863	0.5736	0.419837	0.3996	0.391014	0.222787	0.229406	0.264139	0.261209	0.262361	0.277149	0.280257	0.321694	0.281291	0.371134	0.368488	0.381148	0.226968	0.221116	0.247753	0.254975	0.239464	0.276315	0.0122802	0.0154206	0.0132199	0.0200339	0.0218375	0.026769	0.0262746	0.0258941	0.0258314	0.0501266	0.0414127	0.0439942	0.107386	0.117255	0.118633	0.015298
Lipid-B-N-0477	PA(18:2_22:0)	GP	PA	0.082879	0.0857617	0.0901711	0.0778183	0.0768388	0.0771116	0.275472	0.290571	0.287998	0.174968	0.168126	0.170416	0.0267613	0.0283396	0.0262512	0.00337641	0.004847	0.00406773	0.00291234	0.00365076	0.00208386	0.00870815	0.0115801	0.00750035	0.0130594	0.0128727	0.0128474	0.00347444	0.00349008	0.00337618	0	0	0	0	0	0	0	0	0	0	0	0	0	0	0	0
Lipid-B-N-0479	PA(18:3_16:0)	GP	PA	0.0537205	0.0464595	0.0482253	0.0166657	0.0208208	0.0172772	0.0848504	0.100671	0.0877739	0.04066	0.0425969	0.0412319	0.0345822	0.0417714	0.036006	0.0312372	0.0332475	0.0382217	0.0312833	0.0329813	0.0339708	0.0297468	0.0297601	0.0307137	0.0389214	0.0363923	0.0441423	0.0422391	0.0407633	0.0501001	0.00233146	0.00215242	0.00290659	0.00264149	0.00312677	0.00275309	0.00538181	0.00455962	0.00473689	0.00510322	0.00412243	0.00434128	0.0232408	0.018301	0.0166784	0.00234431
Lipid-B-N-0489	PA(18:2_18:3)	GP	PA	0.0956373	0.0924118	0.0936592	0.0402124	0.0446921	0.0432033	0.216838	0.206422	0.207008	0.0827145	0.0775018	0.0763939	0.0552876	0.0591931	0.0536749	0.0525865	0.0598203	0.0602928	0.0397674	0.0471898	0.0404684	0.0398297	0.0435807	0.0416886	0.0723254	0.0768397	0.0758593	0.0777203	0.077279	0.0836136	0.0032851	0.00416813	0.00269448	0.0069412	0.00744689	0.00825297	0.0115519	0.012306	0.0102757	0.00809289	0.00779391	0.00917961	0.0434797	0.0435342	0.0430853	0.00585114
Lipid-B-N-0506	PMeOH(14:0_16:0)	GP	PMeOH	0.0104585	0.0078799	0.00736276	0.00658627	0.00597282	0.00539289	0.00639723	0.00585204	0.00612463	0.0129725	0.0103724	0.0126958	0.0073729	0.0100034	0.00810077	0.0066854	0.00620127	0.00942395	0.00513352	0.0105137	0.0118023	0.00491213	0.00977582	0.00702446	0.00562874	0.0094705	0.00768657	0.00515401	0.00783043	0.00458943	0.00659417	0.00714792	0.00748351	0.00522712	0.00654675	0.00559671	0.00797674	0.00519599	0.00491774	0.00945858	0.00845943	0.00557277	0.00648666	0.00888965	0.00579123	0.010758
Lipid-B-N-0507	PMeOH(16:0_18:2)	GP	PMeOH	3.46646	4.06683	3.88281	1.62142	1.97097	1.62381	1.85865	1.9073	2.28138	12.4011	10.6182	10.8601	6.54299	6.88785	6.02852	2.28357	2.31884	2.01064	3.29777	3.36984	3.16081	1.58706	1.67419	1.40157	1.00623	0.816907	1.08393	0.58681	0.526412	0.631714	0.0242055	0.0171793	0.0156973	0.010259	0.00826425	0.0110767	0.00586237	0.00789067	0.0103596	0.0309911	0.0283156	0.0360998	0.0195853	0.0196649	0.0169411	0
Lipid-B-N-0508	PMeOH(16:0_18:3)	GP	PMeOH	0.277788	0.320478	0.293397	0.05378	0.0616293	0.0561399	0.0809439	0.0957843	0.105463	0.593097	0.547444	0.560773	0.338399	0.3303	0.287532	0.115257	0.132116	0.126728	0.185817	0.229703	0.209633	0.0801301	0.0747333	0.0572885	0.0583485	0.0525144	0.0598149	0.0315657	0.0325445	0.0378046	0	0	0	0	0	0	0	0	0	0	0	0	0	0	0	0
Lipid-B-N-0511	PMeOH(18:2_18:2)	GP	PMeOH	0.996982	1.24309	1.20705	0.517642	0.620984	0.529451	0.420102	0.446323	0.565243	4.5838	3.79066	3.94509	1.18053	1.31031	1.16684	0.649569	0.729454	0.698598	1.06988	1.29213	1.21944	0.510238	0.540116	0.429396	0.249733	0.211367	0.273048	0.138122	0.155251	0.160564	0.00683229	0.00995251	0.0115413	0.00207872	0.00245095	0.00209028	0.0017934	0.00239892	0.00188326	0.0210349	0.0243645	0.0208927	0.00591497	0.0059361	0.00616132	0.00306793
Lipid-B-N-0515	PMeOH(18:2_18:3)	GP	PMeOH	0.379922	0.428785	0.391086	0.123477	0.17781	0.132839	0.140372	0.151971	0.180507	0.984479	0.957115	0.883272	0.333654	0.363545	0.260326	0.192488	0.203668	0.190458	0.236659	0.255479	0.221352	0.0752731	0.059931	0.0600889	0.0778842	0.066632	0.080908	0.0647298	0.0745384	0.092071	0.00894624	0.00655496	0.00672188	0	0	0	0	0	0	0.00996697	0.00655805	0.0106542	0	0	0	0.00609608
Lipid-B-N-0522	PMeOH(20:2_20:5)	GP	PMeOH	0.0731544	0.0764627	0.0826894	0.0114438	0.0092835	0.0131626	0.0196437	0.0204303	0.0218272	0.0762391	0.0811502	0.0812692	0.0140317	0.0194032	0.0140834	0.0649728	0.0589508	0.0544127	0.0697599	0.0733952	0.0737838	0.0616484	0.0853627	0.0667421	0.0258879	0.0143686	0.0135184	0.0138674	0.0127712	0.0127901	0.0746099	0.0617957	0.0642081	0.00870835	0.0116941	0.00918483	0.0239037	0.0158803	0.016395	0.0926178	0.0571199	0.0910566	0.0239925	0.0212326	0.023893	0.068081
Lipid-B-N-0523	PMeOH(20:2_22:5)	GP	PMeOH	0.0067624	0.0071897	0.00699913	0.00236561	0.00165562	0.00201061	0.00231489	0.00288256	0.00259873	0.0118965	0.0088773	0.00850908	0.00308662	0.00362432	0.00335547	0.004407	0.00249352	0.00243324	0.00718295	0.00788125	0.00818521	0.0056396	0.00539906	0.00642362	0.000775609	0.00195076	0.00191848	0.00142264	0.00186664	0.00149946	0.00764408	0.0066825	0.00636376	0.0013544	0.00185134	0.00160287	0.00620762	0.00593668	0.0046439	0.00724377	0.00572587	0.00876151	0.0036394	0.00453398	0.00325105	0.00307276
Lipid-B-P-0170	LPC(15:0)	GP	LPC	0.0146881	0.0149448	0.0157252	0.111963	0.12926	0.112924	0.110094	0.106563	0.105303	0.0265142	0.0325119	0.0242045	0.148418	0.142578	0.144254	0.0129279	0.0142072	0.0138454	0.0155675	0.0173063	0.0154585	0.00942273	0.0100315	0.00947233	0.0692734	0.0753628	0.066199	0.118414	0.112721	0.107049	0.0114544	0.0111212	0.0125745	0.100771	0.105661	0.100216	0.079017	0.100735	0.0824205	0.0214761	0.0286251	0.0212074	0.15583	0.149865	0.155033	0.0125462
Lipid-B-P-0171	LPC(16:0)	GP	LPC	3.48826	3.56425	3.57323	37.1499	38.456	37.7453	30.9583	31.7488	31.3012	5.08853	5.70978	4.69645	36.1022	34.7892	37.2948	3.59474	4.10658	3.66577	3.26982	3.31684	2.96538	2.85066	2.95683	2.72949	19.8229	19.2601	19.7985	35.4833	35.703	34.9076	1.19322	0.988937	0.931471	17.184	18.0394	18.1861	12.2156	12.9289	12.086	1.93713	2.35194	2.14453	19.2924	19.0216	18.2866	1.35636
Lipid-B-P-0172	LPC(17:0)	GP	LPC	0.0563285	0.0578634	0.037409	0.699747	0.720001	0.681988	0.78727	0.764803	0.751455	0.119438	0.153328	0.117665	0.598393	0.559723	0.559737	0.091951	0.104327	0.11455	0.0691374	0.0988703	0.0759049	0.0603802	0.0623692	0.0513487	0.396624	0.382809	0.392001	0.674462	0.629922	0.588926	0.0176874	0.0147269	0.0120684	0.185352	0.207398	0.205462	0.18103	0.190274	0.199647	0.0483948	0.0609508	0.0424457	0.241779	0.204849	0.21959	0.0173001
Lipid-B-P-0173	LPC(18:0)	GP	LPC	0.677069	0.622929	0.705843	10.405	10.7586	10.1653	9.25659	8.84747	8.65685	1.79216	2.13905	1.64494	15.7383	14.8782	15.5581	0.533907	0.811375	0.717162	1.12248	1.09909	0.99509	0.710518	0.831775	0.637924	4.28987	4.37047	4.30073	8.44502	8.23299	8.25179	0.184283	0.119231	0.15839	2.32352	2.48843	2.32606	2.39158	2.35614	2.44886	1.04673	0.787051	0.916889	4.59918	4.27762	4.22737	0.15847
Lipid-B-P-0174	LPC(19:0)	GP	LPC	0.0166792	0.0161558	0.0144668	0.168891	0.186299	0.187308	0.199287	0.196234	0.198879	0.0358697	0.0445843	0.035891	0.190356	0.174591	0.171532	0.0170707	0.02	0.0206576	0.0314849	0.0278631	0.0266481	0.0148024	0.0137087	0.0120221	0.108823	0.109383	0.10286	0.178867	0.179398	0.189996	0.00324933	0.00223685	0.00291903	0.0232056	0.0260943	0.0225855	0.0424862	0.0378327	0.0454179	0.0119183	0.0112631	0.00935524	0.0392439	0.0390416	0.0404765	0.0036363
Lipid-B-P-0175	LPC(20:0)	GP	LPC	0.0979395	0.105306	0.106215	0.984634	1.08637	1.08556	0.796491	0.788512	0.776007	0.221653	0.264497	0.200744	1.1663	1.12097	1.13127	0.0650794	0.07685	0.0807482	0.149105	0.138352	0.118723	0.0866555	0.0900237	0.0840114	0.453292	0.464772	0.466797	1.03869	1.05844	1.03535	0.0153984	0.0140185	0.0148332	0.15651	0.178499	0.150502	0.158646	0.155806	0.144535	0.063244	0.0721971	0.044101	0.237578	0.22176	0.215858	0.0101191
Lipid-B-P-0176	LPC(22:0)	GP	LPC	0.0243317	0.031413	0.0321062	0.449745	0.44136	0.408106	0.271982	0.278172	0.240698	0.0513288	0.0577157	0.0455285	0.21411	0.196556	0.262606	0.0157128	0.0163596	0.0181828	0.0402465	0.0353272	0.0364747	0.0283585	0.030006	0.0269261	0.160641	0.141832	0.169743	0.512903	0.537809	0.582748	0.00282819	0.00287402	0.00187347	0.0359857	0.0208089	0.0335899	0.0306805	0.0289991	0.0332155	0.00632655	0.00844823	0.00584144	0.0245424	0.0326247	0.0396238	0.00100385
Lipid-B-P-0177	LPC(24:0)	GP	LPC	0.0423034	0.055237	0.0554111	1.46079	1.6017	1.33465	0.864871	0.929181	0.873259	0.0728045	0.0834028	0.0695283	0.636252	0.590624	0.710477	0.0327889	0.0473992	0.0471796	0.0784284	0.069166	0.0663334	0.0567717	0.0689588	0.0601596	0.598964	0.596044	0.618316	1.67029	1.72067	1.63982	0.00467616	0.00310391	0.00400677	0.151791	0.118603	0.161402	0.0876819	0.0893149	0.0931574	0.0120535	0.0123968	0.00965881	0.181882	0.120893	0.139222	0.00374263
Lipid-B-P-0178	LPC(26:0)	GP	LPC	0.00687866	0.006405	0.00734151	0.193673	0.189281	0.169566	0.0843803	0.0736752	0.082716	0.00487261	0.00516354	0.00570908	0.0335235	0.0207984	0.0346856	0.00456265	0.00596994	0.00551732	0.0071939	0.00662313	0.00641694	0.00561093	0.00614414	0.00550284	0.0600559	0.0349917	0.0602673	0.200794	0.191257	0.201911	0.0004537	0.000605077	0.000545738	0.0198879	0.0181614	0.0179595	0.0100025	0.00782187	0.00891218	0.0007806	0.000711687	0.000608706	0.00665191	0.00993542	0.00829366	0.000614072
Lipid-B-P-0180	LPC(15:1)	GP	LPC	0.0122263	0.0124018	0.0111745	0.107044	0.1114	0.117521	0.0591668	0.060953	0.0515261	0.0162939	0.0207627	0.0144368	0.0972283	0.0858758	0.0974019	0.00720437	0.00778741	0.00769589	0.0138504	0.013862	0.0130539	0.00392541	0.00432838	0.00340793	0.0373226	0.0322703	0.0370066	0.089132	0.0943086	0.0875933	0.00806595	0.00584193	0.00660806	0.111976	0.13819	0.116931	0.0665181	0.0566989	0.0621142	0.0143413	0.0163215	0.0108577	0.105474	0.110311	0.105575	0.00907366
Lipid-B-P-0183	LPC(18:1)	GP	LPC	0.183573	0.181149	0.189408	0.472937	0.46458	0.466206	0.190638	0.181061	0.186383	0.245797	0.336848	0.263542	0.263066	0.225428	0.301071	0.188504	0.226149	0.235861	0.152037	0.179307	0.160745	0.146172	0.171566	0.118488	0.160879	0.221763	0.17732	0.311853	0.3059	0.318837	0.119006	0.105517	0.0903526	0.569157	0.639489	0.614536	0.143698	0.225967	0.196687	0.180625	0.165031	0.129838	0.434034	0.373358	0.357813	0.160605
Lipid-B-P-0189	LPC(18:2)	GP	LPC	3.81982	4.23605	4.04498	42.9068	43.2354	44.4429	39.1924	38.8571	37.0018	6.84282	6.27876	6.59707	32.0282	32.3807	33.5339	4.01034	4.65213	4.82121	3.04275	2.9363	2.77547	2.50342	2.84838	2.71667	22.0353	21.9551	21.4025	35.6994	34.5434	35.2342	2.10608	1.76045	1.66573	43.4667	45.7076	45.1593	24.9872	25.4941	24.0455	3.99382	5.70394	4.24072	33.2484	33.1489	33.0695	3.03559
Lipid-B-P-0190	LPC(20:2)	GP	LPC	0.00596761	0.00743217	0.00669989	0.069854	0.0668169	0.0656573	0.0583419	0.0497603	0.053882	0.0194243	0.0123293	0.0158768	0.0378021	0.0423664	0.0388116	0.00839706	0.00873871	0.0111219	0.00653006	0.00597565	0.00624434	0.00472515	0.0054876	0.00490654	0.0378721	0.0468516	0.0400875	0.0866065	0.0920579	0.0800255	0.00288436	0.00237391	0.00172733	0.0525852	0.0469288	0.0519599	0.043408	0.0432543	0.0450549	0.0118136	0.00993539	0.0108745	0.0491668	0.056952	0.0537057	0.00183031
Lipid-B-P-0193	LPC(18:3)	GP	LPC	0.257714	0.313603	0.282591	2.31561	2.58911	2.58658	3.59546	3.61963	3.49046	0.355575	0.45452	0.321121	2.42575	2.59523	2.49583	0.196399	0.245646	0.248918	0.130701	0.142875	0.134247	0.0916055	0.119564	0.0943203	2.26981	2.29499	2.13194	2.93221	2.83909	2.96598	0.202254	0.170204	0.190013	3.01203	3.21851	3.14889	2.32642	2.46518	2.40789	0.271557	0.297736	0.239086	3.51342	3.53021	3.56328	0.257433
Lipid-B-P-0201	LPE(16:0)	GP	LPE	47.2911	43.1169	48.5748	48.7822	52.4554	49.4691	44.6703	45.3749	44.0504	45.666	48.812	52.0008	41.5858	41.7984	42.1918	37.6958	40.7212	42.9104	43.7423	38.9745	39.1326	38.5727	35.8466	40.2869	29.2865	29.0992	29.0337	48.5429	49.5244	46.3464	20.5398	17.1055	15.4065	23.0931	23.8451	23.6497	23.015	21.6657	20.9653	23.6517	25.2188	22.3603	32.4406	33.8729	33.2439	18.8093
Lipid-B-P-0203	LPE(18:0)	GP	LPE	7.0553	6.87934	6.3404	6.53216	6.88603	6.66439	5.89164	5.97344	5.81652	15.4786	16.0203	15.3547	6.72175	6.71498	6.8726	5.27062	6.17706	5.91577	12.7347	10.8604	11.1054	7.29196	7.34254	6.42897	3.17938	3.14012	3.15461	6.08321	6.28122	5.74913	1.66205	1.00054	1.26741	1.34283	1.33659	1.27654	1.64784	1.63205	1.54465	5.33112	4.47844	5.83205	2.64795	2.41782	2.55208	1.08734
Lipid-B-P-0204	LPE(20:0)	GP	LPE	6.90822	6.67751	7.21554	5.74836	6.09328	6.14646	6.55178	6.99768	6.38609	9.10002	9.97255	10.1656	2.59087	2.6526	2.95382	4.10425	4.73265	4.66192	9.88449	8.83861	7.69519	6.96502	7.43232	7.45009	2.70146	2.71156	2.65549	4.93869	5.10121	4.91583	0.55165	0.515442	0.508558	0.528872	0.538461	0.447833	0.480285	0.4952	0.501612	1.16843	1.27032	1.3246	0.560432	0.46785	0.540141	0.50157
Lipid-B-P-0205	LPE(22:0)	GP	LPE	3.6442	4.0522	4.52264	5.50174	6.06126	5.89051	4.29235	4.17169	3.89641	5.30712	5.20808	6.53075	2.62664	2.38265	2.34645	2.52313	2.97931	2.95109	7.66464	6.86076	7.84254	4.86364	5.51088	5.37652	2.59103	2.68409	2.6949	6.92138	7.14875	6.64985	0.2161	0.223149	0.236858	0.445861	0.339769	0.394597	0.239066	0.355165	0.36071	0.578282	0.538668	0.468405	0.319184	0.370895	0.351507	0.174599
Lipid-B-P-0206	LPE(24:0)	GP	LPE	4.04075	4.17997	4.81767	8.99272	9.69039	9.24229	6.59841	6.58395	5.69397	4.15289	3.90225	4.02807	3.31408	3.45784	3.63715	3.15415	4.46988	4.79061	6.14577	5.80437	7.90297	4.44986	5.25024	5.71441	3.5713	3.42315	4.04266	13.0374	14.4141	12.8318	0.197441	0.167143	0.154735	0.617261	0.683526	0.535365	0.276144	0.411602	0.434931	0.3621	0.26874	0.28433	0.47347	0.566291	0.367041	0.295359
Lipid-B-P-0209	LPE(18:1)	GP	LPE	0.210272	0.191815	0.160352	0.319534	0.259778	0.347954	0.162336	0.16964	0.131048	0.220264	0.356602	0.286225	0.113596	0.139004	0.158366	0.267379	0.312481	0.376021	0.294798	0.244521	0.300487	0.180593	0.190987	0.0961523	0.211456	0.20713	0.145409	0.219188	0.33699	0.188927	0.202754	0.21074	0.161916	0.260464	0.283653	0.233862	0.098966	0.077588	0.137379	0.254118	0.420682	0.291529	0.258678	0.256514	0.257596	0.287732
Lipid-B-P-0214	LPE(18:2)	GP	LPE	28.3832	26.1107	28.9415	27.728	29.5973	31.2071	28.9639	28.2764	29.3197	42.3991	43.6869	43.0032	19.8747	21.983	21.3057	27.1185	25.4814	29.4559	19.6887	19.0765	18.493	18.9693	20.8447	20.095	18.019	17.6366	17.5605	28.3194	27.5218	27.5927	21.1638	19.1771	13.4815	40.758	42.2483	40.1197	31.3882	28.3445	28.5296	32.5707	40.2889	36.1164	37.6437	38.8863	39.9709	31.4169
Lipid-B-P-0218	LPE(18:3)	GP	LPE	2.36519	2.3377	2.21859	1.20628	1.32509	1.41667	2.11012	2.13847	2.05567	2.01194	2.07044	2.17842	1.26448	1.53957	1.27619	1.55396	1.51023	1.63063	1.0584	0.995615	0.935398	0.713022	0.906893	0.866541	1.42306	1.38166	1.32858	1.87999	1.85588	1.76665	1.69426	1.52579	1.30804	1.64419	1.7429	1.70592	2.03162	1.65935	1.75112	1.99339	1.96035	1.98484	2.61468	2.66368	2.75553	2.04974
Lipid-B-P-0003	PhytoSph(d16:2)	SP	SPH	0.000552308	0.000498767	0.000366192	0.00134737	0.00138158	0.00145358	0.00139065	0.00139265	0.00206814	0.00074174	0.000820927	0.000711208	0.0010409	0.00128102	0.00110089	0.000496207	0.000507792	0.000527497	0.000677536	0.000493468	0.000419784	0.000701501	0.000599566	0.000515704	0.00165582	0.00142913	0.00118398	0.0010292	0.00113688	0.00111748	0.000372365	0.000257077	0.000362994	0.00124555	0.00134464	0.00144407	0.000970997	0.00107644	0.00103415	0.000760614	0.000738726	0.000803235	0.00103872	0.00145057	0.00115336	0.00054733
Lipid-B-P-0019	Cer(d18:0/16:0)	SP	Cer	0.0039965	0.0041854	0.00383564	0.00878659	0.00721829	0.00923423	0.0096824	0.0109118	0.0102971	0.00419305	0.00575708	0.00650033	0.0072597	0.00592888	0.00830852	0.00175569	0.00397168	0.00393359	0.00339279	0.002834	0.0023788	0.000897001	0.000550539	0.00135909	0.00629536	0.00844772	0.00530955	0.0215499	0.0271265	0.0190755	0.00534549	0.00522852	0.00614051	0.0290052	0.0318204	0.0316419	0.0098096	0.00868206	0.00930494	0.00674056	0.00569286	0.00697665	0.0219594	0.0212787	0.0204796	0.0102848
Lipid-B-P-0027	Cer(d18:1/16:0)	SP	Cer	0.0127859	0.012398	0.0121945	0.0124396	0.0147501	0.0172624	0.0210767	0.018296	0.0196863	0.0184061	0.0173646	0.0210049	0.0199992	0.0147737	0.0173865	0.00816263	0.00993349	0.0102892	0.010146	0.00901922	0.0132583	0.00521913	0.00729481	0.00247327	0.0161202	0.0179545	0.0133978	0.0234918	0.0226206	0.0253732	0.00289771	0.00270096	0.00307547	0.0146049	0.0155517	0.0123602	0.00816145	0.0076199	0.00816407	0.00397844	0.00685747	0.00499927	0.0211446	0.0213108	0.0148628	0.00634314
Lipid-B-P-0032	Cer(d18:1/21:0)	SP	Cer	0.00429782	0.0037791	0.00403846	0.00299166	0.00269974	0.00383249	0.00312619	0.00422024	0.00317562	0.00382345	0.00350933	0.00593904	0.0035737	0.00310617	0.00241615	0.00384138	0.00303795	0.00393408	0.0038208	0.00227332	0.00338452	0.00259414	0.00287055	0.0031043	0.00226162	0.0039449	0.00355986	0.00335303	0.00295651	0.00267653	0.00218367	0.00204751	0.00201797	0.00262965	0.00377401	0.00255364	0.00346103	0.00357338	0.00304837	0.0039613	0.00306564	0.0033464	0.00263861	0.00340528	0.00186673	0.00361624
Lipid-B-P-0033	Cer(d18:1/22:0)	SP	Cer	0.00797679	0.00900701	0.00600485	0.00518005	0.0054087	0.00486526	0.00806024	0.00895265	0.00638508	0.00913128	0.0129615	0.0154343	0.00372583	0.00419948	0.00636146	0.00598488	0.00604375	0.00689228	0.00817382	0.00699671	0.00728295	0.00285578	0.00279723	0.00305594	0.00475945	0.00419811	0.00351235	0.00671682	0.00710587	0.00778121	0.00215554	0.00135725	0.00212883	0.0032448	0.0027687	0.00300675	0.00302988	0.00427503	0.00541507	0.00368722	0.00425137	0.00497166	0.00373448	0.00541284	0.0038011	0.00096236
Lipid-B-P-0034	Cer(d18:1/23:0)	SP	Cer	0.00651869	0.00553232	0.00405362	0.00756692	0.00546858	0.00651775	0.00725294	0.0105829	0.00774524	0.00700288	0.00622243	0.00785787	0.00620071	0.00499328	0.005597	0.00495102	0.00302801	0.00532566	0.00734706	0.00450467	0.00629089	0.00344543	0.00212739	0.00233072	0.00698755	0.00497616	0.0033075	0.0032195	0.00522772	0.00807813	0.00239554	0.00222436	0.00286737	0.00445953	0.00720178	0.00632551	0.00251421	0.00305025	0.00313295	0.00314975	0.00248761	0.00170473	0.00326166	0.00406376	0.00366271	0.0047998
Lipid-B-P-0035	Cer(d18:1/24:0)	SP	Cer	0.0233151	0.0267027	0.0287973	0.0193495	0.0167407	0.0180451	0.00835633	0.0099441	0.00915021	0.0218588	0.0253866	0.0236227	0.0229128	0.0163359	0.0196244	0.0248983	0.0146068	0.0373066	0.052839	0.0243741	0.0218326	0.0219848	0.0243283	0.0190041	0.0220513	0.0185804	0.0121283	0.0199937	0.00874069	0.0210442	0.005337	0.00605611	0.00569656	0.0170211	0.015707	0.0118002	0.0112461	0.0145608	0.00903954	0.0289182	0.043807	0.0363626	0.0155609	0.012541	0.015581	0.0232624
Lipid-B-P-0043	Cer(d18:1/24:1)	SP	Cer	0.0568231	0.0515161	0.0413692	0.0394741	0.0395909	0.0552347	0.0732269	0.0754125	0.0704362	0.107348	0.0843208	0.107202	0.0739385	0.0705484	0.063121	0.0444236	0.0367695	0.0435587	0.0671659	0.0590588	0.0475899	0.0285425	0.035487	0.0326278	0.0622017	0.0592864	0.045147	0.047361	0.0436989	0.0447425	0.0412666	0.0337693	0.0449616	0.0588861	0.0479574	0.0552512	0.0732802	0.070097	0.0717112	0.0904291	0.0714403	0.0961507	0.0590237	0.0846916	0.0808725	0.0201892
Lipid-B-P-0044	Cer(d18:1/26:1)	SP	Cer	0.0324962	0.0318346	0.0223216	0.0287635	0.0224338	0.0270911	0.0215172	0.0166702	0.0190937	0.0458706	0.0349236	0.0306504	0.0340926	0.023501	0.0287968	0.0195437	0.0174116	0.0196476	0.0207731	0.0140269	0.0174	0.0188106	0.0135131	0.0222358	0.0146598	0.0106496	0.0127482	0.0152535	0.0276823	0.0225325	0.0123275	0.0116046	0.011966	0.0257017	0.0156673	0.0206845	0.0184269	0.0203214	0.0169493	0.0148417	0.0152087	0.0150252	0.0142104	0.0164092	0.0121202	0.0158773
Lipid-B-P-0060	Cer(d18:2/24:0)	SP	Cer	0.0354047	0.0311522	0.0331089	0.0289888	0.0302308	0.0360551	0.0413161	0.0525242	0.0418704	0.0591377	0.0512899	0.0719203	0.0207952	0.0334795	0.0237966	0.0385362	0.0260644	0.0413231	0.0458761	0.047922	0.0366742	0.0214069	0.0235258	0.0228263	0.0328495	0.030353	0.0279114	0.0353646	0.0438299	0.039668	0.0143427	0.0158193	0.0132674	0.0199848	0.0208995	0.0176453	0.0273078	0.030396	0.0279864	0.0193097	0.0236685	0.0277907	0.0245932	0.025878	0.0153401	0.0142218
Lipid-B-P-0062	Cer(d18:2/16:1)	SP	Cer	8.07039	11.3585	7.91994	12.5495	12.5035	13.9526	16.5468	18.2005	19.1795	10.9079	11.2807	15.2583	15.9337	16.6697	18.3027	6.99918	8.81832	8.59373	9.73051	7.61718	7.56633	5.66807	6.58685	6.66512	19.9091	19.2677	15.6283	13.2276	14.1938	12.0817	6.99562	7.18045	8.44517	11.9587	13.9239	13.453	17.5419	19.3157	19.865	11.7618	9.51822	10.8331	21.921	21.0402	20.3558	6.12421
Lipid-B-P-0063	Cer(d18:2/18:1)	SP	Cer	0.512596	0.481533	0.348707	0.695205	0.745758	0.847667	1.53775	1.61169	1.45891	0.494354	0.416118	0.455236	1.1505	1.07312	1.11646	0.199546	0.215611	0.22437	0.481721	0.458807	0.523424	0.270122	0.317999	0.231563	1.04505	1.11951	0.864294	0.671756	0.744138	0.606315	0.34198	0.283835	0.366014	0.621178	0.704375	0.732407	1.4065	1.53286	1.74974	0.435651	0.376496	0.45717	1.03336	1.06067	0.901536	0.185692
Lipid-B-P-0064	Cer(d18:2/20:1)	SP	Cer	0.1796	0.198161	0.144843	0.600773	0.621784	0.748267	1.10692	1.22244	1.06272	0.311887	0.313961	0.38047	0.433293	0.445045	0.504502	0.146777	0.134978	0.151086	0.27883	0.239012	0.241755	0.115995	0.0998614	0.114376	1.08017	1.19386	0.936712	0.637037	0.656042	0.602782	0.133427	0.123434	0.159814	0.646467	0.557636	0.60948	0.917954	0.954337	1.01098	0.250053	0.212066	0.269925	0.579785	0.569657	0.480866	0.101207
Lipid-B-P-0068	Cer(d18:2/18:3)	SP	Cer	0.00235741	0.00245956	0.00240848	0.00368024	0.00398277	0.00383151	0.00385148	0.00340525	0.00397479	0.00244019	0.00347641	0.00233038	0.00135818	0.00223862	0.0017984	0.004112	0.00165985	0.00162696	0.00362392	0.002295	0.00120893	0.000688318	0.000559463	0.00062389	0.00336531	0.00274085	0.00193762	0.00275917	0.00287059	0.00128916	0.00265338	0.00202872	0.00162659	0.00195132	0.00175054	0.00185093	0.00571499	0.00410635	0.00458331	0.00306688	0.00265925	0.00286306	0.00602535	0.00440349	0.00521442	0.000663458
Lipid-B-P-0069	Cer(d18:2/26:3)	SP	Cer	0.0196306	0.0201311	0.0200917	0.0230217	0.022233	0.0303898	0.0523043	0.0484934	0.0465285	0.0270501	0.027466	0.0296044	0.0091465	0.00806215	0.0111601	0.0120363	0.0120309	0.014919	0.0299654	0.0251233	0.0276651	0.0135041	0.0161935	0.013943	0.0592766	0.0726921	0.05426	0.024226	0.0288571	0.0278976	0.0063676	0.00847856	0.0090066	0.0160498	0.0174768	0.0164328	0.0253207	0.027323	0.0263118	0.0168017	0.0131031	0.0133408	0.0260801	0.0263395	0.0218335	0.00461919
Lipid-B-P-0071	Cer(t17:0/24:0(2OH))	SP	Cert	0.00957082	0.00556564	0.00756823	0.00426648	0.0054865	0.00669627	0.00812722	0.0078659	0.00782243	0.0116977	0.0125862	0.0144519	0.0053379	0.00476705	0.00590003	0.00284315	0.00291501	0.00191922	0.00795315	0.00665091	0.00805204	0.00285901	0.0028425	0.00215614	0.0036032	0.00404712	0.00325171	0.00584672	0.00731611	0.00383924	0.00153504	0.00275061	0.00263971	0.00267721	0.00313644	0.00333843	0.00592562	0.00443575	0.00518068	0.00376116	0.00457338	0.00465019	0.00562695	0.00404487	0.00483591	0.00194463
Lipid-B-P-0072	Cer(t18:0/16:0(2OH))	SP	Cert	0.0180668	0.0170695	0.0162523	0.00664049	0.00465474	0.00725388	0.00622504	0.00823031	0.00722767	0.0102675	0.0112457	0.0107566	0.00252855	0.00293557	0.00273206	0.00667164	0.0109727	0.00699451	0.00842428	0.00827941	0.00781211	0.00353087	0.00478209	0.00456866	0.00434838	0.00697991	0.00370039	0.00827088	0.0132978	0.0103763	0.00128238	0.00199433	0.00221156	0.00173036	0.00319148	0.00265052	0.00298471	0.00243059	0.00245296	0.00130204	0.00191876	0.00174083	0.00391771	0.00610963	0.00501367	0.00365964
Lipid-B-P-0073	Cer(t18:0/18:0(2OH))	SP	Cert	0.0494776	0.054902	0.0552224	0.0300916	0.0317925	0.0337823	0.0339579	0.0262724	0.0222189	0.0579018	0.0541149	0.077888	0.0113065	0.00985403	0.0133233	0.0541328	0.0677109	0.0765115	0.0572846	0.0524254	0.0471998	0.0356249	0.0367683	0.0336161	0.00988649	0.00744742	0.010181	0.0647848	0.0661111	0.0630199	0.0203247	0.0235516	0.0249373	0.0202468	0.0221381	0.0170307	0.01409	0.014357	0.0179777	0.0306541	0.0347365	0.0318151	0.00916545	0.00883611	0.00814055	0.0399068
Lipid-B-P-0074	Cer(t18:0/20:0(2OH))	SP	Cert	0.189878	0.212183	0.17256	0.0926428	0.0974465	0.114654	0.114579	0.121798	0.105545	0.222378	0.214416	0.299161	0.0358891	0.0360416	0.0361501	0.0765025	0.0734539	0.083371	0.216958	0.172674	0.175439	0.0506262	0.0477729	0.0497219	0.0543459	0.0557485	0.0482994	0.220395	0.234271	0.21589	0.0217626	0.0217119	0.0242201	0.0364185	0.034728	0.0330465	0.0469775	0.0431011	0.046984	0.0556751	0.0512298	0.0510961	0.0353816	0.0354988	0.0359506	0.0249842
Lipid-B-P-0075	Cer(t18:0/21:0(2OH))	SP	Cert	0.0659334	0.0720965	0.0576195	0.022242	0.021491	0.0238748	0.0424625	0.0434503	0.0371518	0.130548	0.125618	0.145191	0.017397	0.0148367	0.0169466	0.0218063	0.0260195	0.0244961	0.0966136	0.0762292	0.06594	0.0175468	0.017873	0.0157711	0.0176949	0.0185514	0.0136984	0.02606	0.0298568	0.0285086	0.00841335	0.00742025	0.00796601	0.00659963	0.00599082	0.0061804	0.0184909	0.0201574	0.0222562	0.0201404	0.0195094	0.0228	0.0124946	0.0140505	0.0113821	0.00695991
Lipid-B-P-0077	Cer(t18:0/23:0(2OH))	SP	Cert	0.363981	0.389433	0.34584	0.114793	0.117708	0.138433	0.314669	0.300272	0.302108	0.578903	0.597846	0.771702	0.138567	0.126695	0.130532	0.131435	0.122375	0.137988	0.47932	0.362206	0.378515	0.124505	0.131192	0.140795	0.148519	0.139098	0.11238	0.151175	0.173419	0.154209	0.0551572	0.0502053	0.0514085	0.0334651	0.0364451	0.0367486	0.134703	0.133412	0.14239	0.0920957	0.0918529	0.10519	0.087371	0.0861793	0.0869387	0.0402693
Lipid-B-P-0078	Cer(t18:0/24:0(2OH))	SP	Cert	3.24525	3.24132	2.62307	1.43891	1.46209	1.62365	2.67358	2.87703	2.45092	4.91951	4.397	5.72985	1.14289	1.02563	1.1394	1.12999	1.09495	1.23714	3.79157	2.964	2.85261	1.02227	1.01151	1.11799	1.22621	1.11324	1.02512	1.6819	1.65291	1.68543	0.393784	0.323759	0.35084	0.459742	0.448154	0.423396	1.11737	1.20489	1.27953	0.803863	0.741023	0.838183	0.812117	0.815972	0.765626	0.310321
Lipid-B-P-0079	Cer(t18:0/25:0(2OH))	SP	Cert	0.953503	1.01778	0.860676	0.803968	0.803942	0.912323	1.28821	1.54639	1.4192	1.45418	1.31814	1.57878	0.725394	0.629993	0.741177	0.417298	0.387508	0.413779	1.08755	0.974322	0.79589	0.294437	0.284759	0.279914	0.780409	0.702028	0.612443	1.15772	1.07984	1.01999	0.153153	0.124507	0.127044	0.178731	0.206792	0.240642	0.543148	0.595415	0.663134	0.217538	0.206788	0.219188	0.495222	0.453279	0.418318	0.102132
Lipid-B-P-0080	Cer(t18:0/26:0(2OH))	SP	Cert	1.36618	1.55734	1.0491	0.378882	0.388502	0.457798	0.512346	0.527758	0.505984	1.48339	1.37946	1.70742	0.259714	0.224417	0.282311	0.4595	0.464707	0.585121	1.18487	1.07548	0.972792	0.334658	0.332599	0.328187	0.30265	0.250349	0.219085	0.543797	0.509727	0.484877	0.174894	0.168872	0.205439	0.120166	0.110873	0.121707	0.189963	0.197006	0.231529	0.289153	0.224595	0.270627	0.184328	0.210511	0.172805	0.122173
Lipid-B-P-0082	Cer(t18:0/25:1(2OH))	SP	Cert	0.0107413	0.00683643	0.00843644	0.00491841	0.00344477	0.00418159	0.00437302	0.00303411	0.00349573	0.0138783	0.0147096	0.0118066	0.00765845	0.0067138	0.00698355	0.0101328	0.0109274	0.0152809	0.0111391	0.00559704	0.00829338	0.00664505	0.00423064	0.00539839	0.00224055	0.00521369	0.00252145	0.00428862	0.00276568	0.00142918	0.0083788	0.00613109	0.00906891	0.00533967	0.0046309	0.00498529	0.0042519	0.00471091	0.00539882	0.0137303	0.0117442	0.0113275	0.0110409	0.00841114	0.00972601	0.00783926
Lipid-B-P-0083	Cer(t18:0/26:1(2OH))	SP	Cert	0.0130308	0.0118918	0.0120193	0.00716417	0.00650058	0.00968957	0.00700825	0.0091335	0.00593883	0.017539	0.0212637	0.0194013	0.0107064	0.0105788	0.0109976	0.0186212	0.0182879	0.0172961	0.017685	0.0107983	0.0149517	0.0085173	0.00782073	0.0106683	0.00586478	0.00610395	0.00552505	0.00780522	0.00473106	0.00698469	0.0101331	0.00919797	0.00837052	0.0073686	0.00854318	0.00843362	0.00594781	0.00723219	0.00659	0.0125168	0.0130019	0.0139349	0.00697911	0.00708554	0.0111126	0.0168166
Lipid-B-P-0084	Cer(t20:0/24:0(2OH))	SP	Cert	0.0194532	0.019151	0.0156992	0.00969232	0.0121624	0.0124543	0.0149865	0.0167923	0.0158894	0.030021	0.0275195	0.0209513	0.00935841	0.00652715	0.00794278	0.0102928	0.0112409	0.0107668	0.023169	0.0144634	0.0126536	0.00728127	0.00900486	0.00207466	0.00940206	0.00765161	0.00625453	0.00810203	0.00986336	0.00850065	0.00794973	0.005957	0.00695337	0.00946136	0.0117352	0.00921394	0.0107371	0.00954352	0.0121344	0.0108339	0.00921592	0.00790749	0.00316135	0.00445766	0.00380951	0.00586428
Lipid-B-P-0085	Cer(t18:1/16:0(2OH))	SP	Cert	0.0488993	0.0780293	0.0619218	0.0732217	0.0689631	0.0821397	0.103385	0.100055	0.103233	0.031146	0.028043	0.0374696	0.0566599	0.0513722	0.0497343	0.115901	0.123957	0.129866	0.0464419	0.028668	0.0351768	0.0222422	0.0226639	0.0218083	0.102697	0.110571	0.0808727	0.0851643	0.0864191	0.0593174	0.0214082	0.0228255	0.0164398	0.0801337	0.090452	0.0792351	0.0875733	0.097099	0.10659	0.0392822	0.0243643	0.0265113	0.167468	0.183825	0.163118	0.0623783
Lipid-B-P-0086	Cer(t18:1/18:0(2OH))	SP	Cert	0.029487	0.029214	0.024551	0.0257224	0.0267256	0.0411953	0.0508275	0.0665282	0.0548792	0.0161319	0.0205905	0.0183612	0.0261916	0.0239813	0.0261494	0.0519755	0.0552135	0.0557531	0.0255361	0.0168144	0.0212484	0.00275694	0.0103654	0.0121995	0.0342847	0.0275065	0.0335853	0.0257115	0.0427975	0.0299766	0.0134075	0.00976826	0.0115879	0.0440105	0.0419512	0.0307138	0.0526453	0.0432124	0.0524635	0.0114802	0.012094	0.0125917	0.0428804	0.0602184	0.0456589	0.022907
Lipid-B-P-0087	Cer(t18:1/20:0(2OH))	SP	Cert	1.12256	1.17158	0.967941	1.99585	1.94878	2.33985	3.3809	3.62942	3.25067	1.42188	1.18805	1.98582	1.84927	1.77537	2.01205	1.83533	1.79834	2.06122	1.54567	1.2583	1.24084	0.670797	0.651098	0.654476	2.43108	2.3377	1.97547	1.47866	1.46819	1.37487	0.509809	0.469641	0.642069	2.22787	2.18963	2.25445	3.54527	3.38548	3.94158	1.42517	1.12212	1.16245	3.11869	2.94116	2.59154	1.31108
Lipid-B-P-0091	Cer(t18:1/25:0(2OH))	SP	Cert	4.80454	4.9439	4.41459	4.33286	4.28663	5.21063	5.68637	5.784	5.09297	6.75274	5.82256	6.42805	7.9421	8.24269	9.15319	6.74802	4.75665	7.34936	5.02368	4.37178	4.0323	3.29857	2.85356	2.88291	5.10496	4.69087	4.30373	4.17453	4.69392	4.00834	3.97993	3.97411	4.21776	4.61737	4.72207	4.96696	4.77666	5.20399	5.3102	6.40503	6.80629	6.29677	8.73787	9.67474	8.54903	4.23467
Lipid-B-P-0092	Cer(t18:1/26:0(2OH))	SP	Cert	6.47096	6.84826	5.89836	6.69107	7.41538	7.64248	5.94081	5.73381	5.69585	7.25507	7.503	9.73968	7.88509	8.27313	8.5076	9.23729	9.10753	10.244	7.37503	6.20535	5.89316	4.34941	3.74381	4.36103	5.83056	5.20021	4.15083	6.24417	6.29611	6.00141	5.79032	4.68389	6.03558	7.50633	7.5381	8.02223	5.25037	5.47878	6.0361	7.52499	7.55608	8.76877	10.0195	10.3852	8.93227	6.7042
Lipid-B-P-0093	Cer(t18:1/27:0(2OH))	SP	Cert	0.308043	0.286046	0.222436	0.382513	0.431095	0.482913	0.33256	0.330421	0.334508	0.248527	0.24087	0.295687	0.509006	0.53731	0.611526	0.51659	0.466599	0.528373	0.309269	0.229283	0.203045	0.148081	0.143258	0.152159	0.41941	0.435866	0.38663	0.443351	0.372635	0.311875	0.304372	0.233769	0.295759	0.459977	0.435595	0.456579	0.290449	0.304304	0.34535	0.290229	0.278363	0.270338	0.69267	0.690251	0.611788	0.348309
Lipid-B-P-0102	Cer(t18:0/16:0)	SP	Cert	0.00898341	0.00591389	0.00592403	0.00591328	0.00811918	0.00701623	0.00996944	0.0106111	0.00766431	0.00964928	0.00815745	0.00890337	0.00764481	0.00695399	0.00649734	0.0103874	0.0104374	0.00982043	0.00771723	0.00518758	0.00363687	0.00151382	0.00492601	0.00260128	0.00384098	0.00384459	0.00422572	0.0193482	0.0214116	0.015819	0.00524495	0.00400995	0.00517875	0.0059838	0.00573225	0.00848044	0.00542629	0.00483156	0.00489383	0.00606555	0.00671423	0.00638989	0.00995289	0.00651521	0.0113417	0.0117014
Lipid-B-P-0103	Cer(t18:0/18:0)	SP	Cert	0.0132723	0.0153582	0.0109817	0.0180624	0.0196038	0.0279433	0.0250613	0.0279558	0.0218612	0.0154649	0.0179951	0.0183411	0.0139196	0.0115986	0.0138779	0.0265252	0.0276799	0.0357701	0.0170796	0.0124678	0.0132544	0.00495432	0.00455529	0.00432701	0.00613379	0.00581117	0.00462439	0.102467	0.110394	0.0942385	0.00799234	0.00773805	0.00966049	0.015686	0.0152899	0.0155051	0.0155765	0.0198431	0.0195566	0.0107827	0.011755	0.0141976	0.0173305	0.0151415	0.0146322	0.0173315
Lipid-B-P-0104	Cer(t18:0/22:0)	SP	Cert	0.256247	0.275517	0.228697	0.146807	0.154283	0.167899	0.254785	0.263295	0.255074	0.384087	0.354403	0.480466	0.159741	0.144242	0.167697	0.200871	0.208828	0.252234	0.360166	0.276645	0.2544	0.123959	0.133797	0.126039	0.152965	0.158235	0.138467	0.217834	0.238764	0.204751	0.0664779	0.0656835	0.0727965	0.0763443	0.0731175	0.0803383	0.12248	0.132947	0.139769	0.15982	0.138047	0.165418	0.141376	0.142063	0.127416	0.072079
Lipid-B-P-0105	Cer(t18:0/24:0)	SP	Cert	0.835866	0.80947	0.698011	0.871121	1.0106	1.02715	1.64834	1.75948	1.64054	1.05366	0.986929	1.24506	0.857529	0.803857	0.91102	0.703513	0.740308	0.831068	1.10449	0.897619	0.802824	0.418388	0.459859	0.425206	1.13313	1.11507	0.921579	1.26251	1.3846	1.07181	0.213362	0.206352	0.214835	0.480084	0.453204	0.474127	0.78129	0.856943	0.91593	0.43879	0.361843	0.408007	0.715105	0.66453	0.652429	0.301654
Lipid-B-P-0106	Cer(t18:0/26:0)	SP	Cert	0.199595	0.196806	0.157828	0.102033	0.128402	0.135791	0.128455	0.13004	0.118399	0.205769	0.17707	0.24562	0.0737519	0.074454	0.0834001	0.201948	0.17642	0.232136	0.23386	0.213163	0.192331	0.0828108	0.0675803	0.0953953	0.108679	0.100939	0.105699	0.153029	0.125975	0.135613	0.0682502	0.0556959	0.0791771	0.083711	0.0745999	0.0692318	0.0726628	0.0899585	0.0797594	0.113938	0.108773	0.102619	0.0711259	0.0743694	0.0659827	0.0827928
Lipid-B-P-0110	Cer(t18:1/24:0)	SP	Cert	1.09723	1.21382	1.01602	0.817777	0.897043	0.998448	1.42241	1.33942	1.30713	1.67812	1.62254	2.06419	0.719236	0.718743	0.765542	1.14835	1.10028	1.32987	1.47526	1.20015	1.14245	0.936403	0.889774	0.899229	1.23241	1.19508	1.01134	1.25227	1.29288	1.17034	0.47716	0.44464	0.495178	0.562606	0.499645	0.544725	0.920555	0.96912	0.997959	0.768709	0.75981	0.790598	0.73239	0.739208	0.699277	0.530683
Lipid-B-P-0111	Cer(t18:1/26:0)	SP	Cert	0.518167	0.60922	0.457608	0.390433	0.411185	0.37818	0.467719	0.52007	0.470126	0.503293	0.508619	0.561762	0.286375	0.298941	0.301534	0.558944	0.580427	0.59063	0.536247	0.428705	0.417767	0.360992	0.324889	0.355815	0.496334	0.461236	0.382307	0.495904	0.502441	0.456698	0.228414	0.187421	0.238996	0.257137	0.256834	0.238593	0.255596	0.309624	0.303159	0.286204	0.304746	0.27308	0.293811	0.252699	0.279115	0.300259
Lipid-B-P-0112	HexCer(t18:1/16:0(2OH))	SP	HexCer	0.0143487	0.0197581	0.0234036	0.0102418	0.00971596	0.00928512	0.0109278	0.0156922	0.0120084	0.018661	0.0127476	0.0131825	0.00850125	0.00734001	0.00630306	0.0366533	0.0428868	0.0400212	0.0141967	0.00983539	0.0103756	0.00842026	0.00903246	0.0112947	0.010864	0.0103853	0.00634934	0.0085401	0.00954684	0.00734001	0.00703109	0.00610827	0.00656968	0.0124233	0.00777069	0.00989543	0.0123812	0.0121926	0.0141221	0.0126726	0.012982	0.00763788	0.0210135	0.0188298	0.0200108	0.0218812
Lipid-B-P-0113	HexCer(t18:1/20:0(2OH))	SP	HexCer	0.183243	0.198748	0.221505	0.153773	0.161523	0.154494	0.230403	0.27997	0.247469	0.375242	0.365473	0.366372	0.171815	0.152029	0.151229	0.307561	0.390574	0.33449	0.304857	0.256109	0.267126	0.14102	0.159935	0.150403	0.142029	0.20307	0.163468	0.107903	0.105175	0.121172	0.122408	0.109151	0.155649	0.181141	0.145014	0.177309	0.255938	0.250468	0.259323	0.401044	0.26065	0.29347	0.242344	0.262403	0.219346	0.305259
Lipid-B-P-0117	HexCer(t18:1/26:0(2OH))	SP	HexCer	0.3656	0.336827	0.320797	0.279778	0.278369	0.22631	0.193513	0.203904	0.206296	0.582294	0.637463	0.501382	0.311008	0.293208	0.263383	0.604254	0.656021	0.614575	0.571281	0.407919	0.423761	0.293286	0.273966	0.292194	0.174006	0.197454	0.155817	0.25735	0.2284	0.240731	0.318371	0.365024	0.395945	0.263078	0.243391	0.242563	0.188	0.237132	0.190487	0.824579	0.62713	0.546907	0.366679	0.299467	0.416417	0.601338
Lipid-B-P-0118	HexCer(t18:1/27:0(2OH))	SP	HexCer	0.0126598	0.0149295	0.0113899	0.0146778	0.0108986	0.0103903	0.01075	0.0145661	0.0115956	0.0152969	0.0207233	0.0160535	0.0176965	0.0155732	0.0158844	0.0248882	0.034647	0.0274242	0.0161554	0.0129236	0.0125622	0.00880063	0.00958031	0.00671155	0.0134952	0.011557	0.00850544	0.0119635	0.0145157	0.0145576	0.00980795	0.0176616	0.0136548	0.0154712	0.0139781	0.0141203	0.00831761	0.00941721	0.0118907	0.0136695	0.0220901	0.0163741	0.0203536	0.0207757	0.0221212	0.0333022
Lipid-B-P-0119	HexCer(t18:1/28:0(2OH))	SP	HexCer	0.00239368	0.00274047	0.00222937	0.00287061	0.0032686	0.00227531	0.00126001	0.00100176	0.00156753	0.00233978	0.00310043	0.00262052	0.00116928	0.00104356	0.00110642	0.00338333	0.00485898	0.00640925	0.00238532	0.00318825	0.00288509	0.00138081	0.00254315	0.00103272	0.00205631	0.00112703	0.000823796	0.00181424	0.0025941	0.00228697	0.00220238	0.0019466	0.00202012	0.00183354	0.00192988	0.00188171	0.00145316	0.00120655	0.00144594	0.00282439	0.00431773	0.00357106	0.00319772	0.00266141	0.0022828	0.00391357
Lipid-B-P-0139	HexCer(d16:1/18:0)	SP	HexCer	0.0189032	0.0156532	0.019601	0.0879453	0.0792476	0.0766831	0.0907112	0.0864631	0.0789036	0.0203447	0.0143132	0.0263848	0.0741639	0.068185	0.0790931	0.0151765	0.0173096	0.0223919	0.0227006	0.0196855	0.0187653	0.0155535	0.0251986	0.0201094	0.0762303	0.0803258	0.0750278	0.0755922	0.0891706	0.0808861	0.0189586	0.0160419	0.0183848	0.101829	0.0736012	0.0702944	0.0764515	0.0750491	0.0877455	0.016038	0.0207725	0.0184053	0.0742479	0.087854	0.0804257	0.0218821
Lipid-B-P-0146	HexCer(d18:1/16:0)	SP	HexCer	0.00773645	0.00855062	0.00877656	0.00618282	0.00412634	0.00480278	0.00921626	0.00728862	0.00944025	0.0165951	0.0109575	0.0137763	0.0111959	0.00828916	0.0107048	0.00538405	0.00512105	0.00574434	0.00971824	0.00991567	0.0095624	0.0174805	0.0151334	0.0179066	0.00971431	0.0113917	0.01049	0.00884158	0.00799705	0.00922503	0.0131827	0.0143679	0.013101	0.004881	0.00529362	0.00646168	0.00778046	0.00641938	0.00632042	0.0230618	0.016752	0.0199069	0.0134872	0.0111088	0.0124105	0.0106095
Lipid-B-P-0156	HexCer(d18:1/16:1)	SP	HexCer	0.419185	0.534249	0.507574	0.354089	0.339238	0.303166	0.463827	0.513009	0.47276	0.858522	0.72384	0.477944	0.451523	0.414597	0.472511	0.376878	0.485563	0.480112	0.552566	0.47618	0.482478	0.341741	0.519603	0.402446	0.454046	0.475469	0.419776	0.334474	0.345776	0.395933	0.445835	0.472219	0.465514	0.344544	0.321783	0.337654	0.429054	0.463028	0.495564	0.739659	0.71595	0.761692	0.584121	0.55384	0.569654	0.375406
Lipid-B-P-0157	HexCer(d18:1/18:1)	SP	HexCer	0.00610139	0.0059577	0.00700168	0.00760132	0.00779432	0.00697674	0.021376	0.0289788	0.0195826	0.0150517	0.0150585	0.00957812	0.0212275	0.0165708	0.018387	0.00250355	0.00421641	0.00179877	0.00618629	0.00552031	0.00647281	0.014633	0.011476	0.0231419	0.0165827	0.0175715	0.0180134	0.00798034	0.00678236	0.00769608	0.00965561	0.0102001	0.0139636	0.00809721	0.00694385	0.00619022	0.025262	0.023074	0.0248852	0.0173682	0.013572	0.020711	0.0191463	0.0212365	0.0155327	0.00242242
Lipid-B-P-0158	HexCer(d18:1/20:1)	SP	HexCer	0.00207568	0.00280051	0.00300184	0.00158617	0.00184723	0.00163041	0.00304103	0.00315609	0.00305847	0.00574465	0.00627825	0.00394768	0.00300369	0.00291651	0.00273974	0.00123785	0.00146235	0.00163177	0.00333251	0.00310241	0.00367124	0.00306931	0.00361426	0.00401875	0.00195489	0.00213969	0.00205054	0.0036281	0.00138753	0.00144025	0.00303055	0.00410993	0.00270567	0.00205497	0.00156288	0.00135432	0.002806	0.00317614	0.00327144	0.00579154	0.00480721	0.00456209	0.00419733	0.00240123	0.00303237	0.00141277
Lipid-B-P-0159	HexCer(d18:1/22:1)	SP	HexCer	0.00407743	0.00483085	0.00507476	0.00367745	0.00522113	0.00496043	0.00586232	0.00648309	0.00602172	0.0192404	0.0187472	0.0169513	0.00796782	0.00776788	0.00944676	0.00261624	0.00345079	0.00350758	0.00686321	0.00659855	0.00531807	0.00830472	0.00691515	0.00708203	0.00425871	0.00558083	0.00477369	0.00414346	0.00359265	0.00386805	0.00457066	0.00512004	0.00512739	0.00826774	0.00683987	0.00755381	0.00577539	0.00657359	0.00659476	0.0225671	0.0182196	0.0199903	0.0152219	0.0137913	0.0151836	0.00145709
Lipid-B-P-0160	HexCer(d18:1/24:1)	SP	HexCer	0.0140225	0.0150043	0.0156602	0.0141115	0.0178698	0.01487	0.0227616	0.030187	0.0281307	0.0376911	0.0376501	0.0344398	0.0273193	0.0256868	0.0295144	0.00894991	0.0103911	0.0110949	0.0144247	0.0172145	0.0148121	0.0297903	0.0294953	0.0328969	0.0245947	0.0292429	0.0254079	0.0158904	0.0155513	0.0157209	0.0151003	0.0206657	0.0227865	0.0241999	0.0200678	0.0221338	0.0238047	0.02823	0.0247544	0.0527882	0.0423283	0.0323404	0.0455688	0.0413451	0.0453386	0.00807543
Lipid-B-P-0162	HexCer(d18:2/16:0)	SP	HexCer	0.960631	1.22389	1.05745	0.797199	0.632154	0.654623	0.969622	1.11864	0.969404	1.91783	1.6662	1.34467	0.938598	0.846524	0.883834	0.922379	1.15303	1.07259	1.23532	1.13411	1.06819	0.898957	1.03209	0.871494	0.928272	0.932007	0.955927	0.720094	0.719778	0.833193	1.11798	1.0571	1.15476	0.697211	0.712721	0.700919	1.08613	1.06904	1.10049	1.79422	1.69285	1.85078	1.22937	1.21628	1.16834	0.844846
Lipid-B-P-0163	HexCer(d18:2/18:0)	SP	HexCer	0.0433759	0.0478476	0.0505213	0.0399415	0.0367042	0.0380232	0.0672141	0.0904196	0.076723	0.0665446	0.0556882	0.0836185	0.0676025	0.0569232	0.0606065	0.0240611	0.0239129	0.0237559	0.0693264	0.0680586	0.0649518	0.0367608	0.0407214	0.0372187	0.0446403	0.0528659	0.0458982	0.0337414	0.0372149	0.034667	0.0506039	0.0481791	0.0505992	0.0383033	0.0312693	0.0330893	0.0694705	0.0743651	0.0853206	0.0769382	0.05394	0.062689	0.0575095	0.0509074	0.0526387	0.0269752
Lipid-B-P-0164	HexCer(d18:2/20:0)	SP	HexCer	0.0229582	0.0246623	0.0255275	0.03725	0.0347368	0.0315213	0.0580844	0.0608124	0.0613211	0.0560253	0.0551837	0.0473721	0.0249668	0.0238362	0.0251204	0.016894	0.0206586	0.0197863	0.0433147	0.0403707	0.0405076	0.017719	0.0178406	0.0176825	0.0515247	0.0538069	0.0488688	0.0351177	0.0331635	0.0390308	0.0197645	0.0274246	0.0279144	0.0321044	0.0269882	0.0273048	0.0471554	0.0480031	0.0544993	0.049054	0.0483613	0.0485805	0.0318469	0.0344151	0.0286806	0.0173819
Lipid-B-P-0165	HexCer(d18:2/22:0)	SP	HexCer	0.0673591	0.0824404	0.0759988	0.0422832	0.0412195	0.0384057	0.0559475	0.0634736	0.0613192	0.248264	0.222671	0.199812	0.0634238	0.0579604	0.0587375	0.0417469	0.0617931	0.0589503	0.152516	0.117308	0.102023	0.0586713	0.0614148	0.0617693	0.0409289	0.045691	0.0383448	0.040647	0.0398531	0.0430968	0.0647636	0.0689685	0.0660737	0.0399734	0.0306015	0.0338334	0.0581319	0.0575002	0.0644923	0.23716	0.23468	0.220867	0.0686506	0.060844	0.0649174	0.0419017
Lipid-B-P-0166	HexCer(d18:2/24:0)	SP	HexCer	0.197667	0.205112	0.202313	0.0825097	0.0730605	0.0801889	0.103309	0.121575	0.114969	0.559338	0.519967	0.45128	0.112248	0.105997	0.113639	0.148886	0.192859	0.171082	0.291929	0.27172	0.239657	0.152138	0.162761	0.168597	0.0913519	0.0980399	0.0932694	0.0812409	0.075029	0.0874278	0.155722	0.195355	0.177601	0.0856424	0.0721622	0.0813586	0.115108	0.108577	0.111077	0.541483	0.467553	0.481617	0.136391	0.129413	0.134812	0.117678
Lipid-B-P-0319	DG(8:0_16:0)	GL	DG	0.0457096	0.044536	0.0508151	0.048246	0.0465741	0.0489294	0.0364537	0.0482487	0.0427427	0.0541316	0.0417735	0.0392072	0.0407068	0.0494977	0.0398111	0.0391319	0.0463878	0.0441582	0.0580761	0.0577909	0.035413	0.0532033	0.0505279	0.0607272	0.0530318	0.0531175	0.041242	0.0493147	0.0510168	0.0542948	0.0456603	0.0359463	0.0408033	0.0560235	0.0457074	0.0529138	0.038841	0.0448076	0.0418243	0.0512681	0.033271	0.0402175	0.0288849	0.0409725	0.036411	0.0497477
Lipid-B-P-0322	DG(14:0_16:0)	GL	DG	0.0149709	0.0137982	0.00940817	0.0298548	0.0292933	0.028323	0.0276125	0.0232697	0.0244928	0.0102731	0.0087566	0.0111832	0.0283736	0.0239379	0.0210448	0.012451	0.0116807	0.0128617	0.0148158	0.0238553	0.0138035	0.0203642	0.016297	0.0135874	0.0243918	0.0261775	0.02273	0.029983	0.0352662	0.0255131	0.0117597	0.0138217	0.0170279	0.0227362	0.0276115	0.0237078	0.0266579	0.0269202	0.040251	0.0114337	0.00961709	0.00792076	0.0231557	0.0308523	0.0211584	0.0166213
Lipid-B-P-0323	DG(16:0_16:0)	GL	DG	2.09075	1.40095	2.06541	2.69364	2.69263	2.67854	3.15031	2.77669	2.9635	1.55176	1.5444	2.02506	2.89759	2.3767	2.52116	1.7619	2.04289	1.94755	1.92918	2.22189	1.51913	1.95748	1.72582	2.16546	2.90558	2.4479	2.68164	2.74243	3.93958	2.63474	1.58762	2.2814	2.57343	2.33085	2.04168	2.4443	2.28172	2.32794	3.10576	1.49214	1.62236	1.34503	2.29728	3.25999	2.0988	1.73636
Lipid-B-P-0324	DG(14:0_18:0)	GL	DG	0.026987	0.0202017	0.0257953	0.0425026	0.0352541	0.0390848	0.033615	0.0441333	0.0409348	0.0209628	0.0235973	0.024539	0.0379584	0.0334096	0.033246	0.0241087	0.0272288	0.0306256	0.0198646	0.0281439	0.0190768	0.0254472	0.021058	0.0269095	0.0413908	0.038573	0.043753	0.0441532	0.0641259	0.0404718	0.0270083	0.0370573	0.0320328	0.0331008	0.0327819	0.0346048	0.0318892	0.0381183	0.0434527	0.0257544	0.0212951	0.0178067	0.0387492	0.0457284	0.0340879	0.0229319
Lipid-B-P-0325	DG(16:0_18:0)	GL	DG	4.69886	3.82208	4.61514	8.01065	6.05859	4.81819	7.30202	6.18474	6.12758	3.37495	3.70829	3.81234	6.02011	5.4153	4.65137	4.56031	4.31786	4.18076	3.66906	4.10334	3.7092	4.69484	3.31748	4.3021	7.65087	6.81847	6.01277	8.08621	10.1384	6.12784	4.05611	5.02567	5.43149	5.41255	4.70713	5.38901	6.02884	6.42821	8.15454	3.85166	3.4047	3.42838	5.19865	6.25328	5.49832	4.71199
Lipid-B-P-0326	DG(14:0_20:0)	GL	DG	0.0497893	0.0402788	0.0536354	0.0781181	0.0716545	0.0573594	0.072092	0.0621521	0.0672832	0.0390784	0.0362069	0.048748	0.0708427	0.054153	0.0497115	0.0671721	0.0465471	0.0527275	0.0499751	0.0606175	0.0484342	0.0569249	0.0398707	0.0481714	0.0776592	0.0744116	0.0678288	0.0854664	0.101686	0.0644136	0.0559164	0.0538252	0.0703625	0.0573093	0.0494852	0.0561956	0.0602884	0.060568	0.0789149	0.0447795	0.0429164	0.0385693	0.0537291	0.0650093	0.0561656	0.0574863
Lipid-B-P-0327	DG(17:0_18:0)	GL	DG	0.0343974	0.0236819	0.0227242	0.0520424	0.0471033	0.0516622	0.0658689	0.0477092	0.058104	0.0293308	0.0279127	0.0342217	0.0560141	0.0387977	0.0455237	0.0362674	0.0278636	0.0328907	0.0333441	0.0321344	0.0345123	0.0321344	0.0333312	0.0375201	0.0509285	0.0462058	0.0436543	0.0321034	0.0663981	0.0440485	0.030246	0.027971	0.044536	0.0509535	0.0515743	0.0477825	0.0436953	0.0578973	0.0484614	0.0280438	0.019034	0.0227788	0.0341839	0.0601999	0.0520393	0.0366525
Lipid-B-P-0328	DG(18:0_18:0)	GL	DG	4.67531	3.01665	5.46865	5.23449	5.23016	4.59419	4.8592	7.14523	5.47206	3.58004	3.66854	4.08964	5.37983	3.77487	4.76341	4.09712	5.80324	4.73653	3.89114	4.5728	3.5465	4.63896	3.20251	5.97924	6.91122	5.93276	5.25643	5.45331	7.31349	5.61008	3.82204	4.8415	4.33177	5.19717	4.31228	5.67242	5.10407	5.04023	6.27323	3.96708	4.40344	2.73698	5.06284	5.34789	4.41036	4.04539
Lipid-B-P-0329	DG(16:0_20:0)	GL	DG	0.0667901	0.0440184	0.063012	0.0642414	0.0579434	0.0768701	0.0962122	0.115153	0.0751622	0.061992	0.0666452	0.0755765	0.107597	0.0820624	0.0833977	0.047746	0.0570705	0.048672	0.0417263	0.0602112	0.0446121	0.0645153	0.0490733	0.0609026	0.0963656	0.0889913	0.0750475	0.0548344	0.11373	0.0671419	0.0400404	0.0482593	0.0626831	0.0596992	0.0435966	0.0633621	0.0718798	0.055936	0.0624263	0.0498344	0.0515232	0.0311088	0.0744983	0.0680641	0.0634473	0.0313765
Lipid-B-P-0330	DG(14:0_22:0)	GL	DG	0.0667901	0.0501749	0.0777039	0.0954699	0.0963691	0.0717654	0.0738599	0.0836533	0.0787566	0.0592023	0.0510539	0.0551281	0.0716249	0.0614722	0.0535693	0.0854911	0.100996	0.0738246	0.0725242	0.0784373	0.0638691	0.0854059	0.0822137	0.0894508	0.112627	0.08019	0.0905532	0.0906876	0.131738	0.0737069	0.0767441	0.0756582	0.0969326	0.0669723	0.0739247	0.0805604	0.093625	0.0714904	0.0921094	0.0849152	0.0587125	0.0520474	0.0720657	0.0807046	0.0671613	0.0565697
Lipid-B-P-0333	DG(20:0_18:0)	GL	DG	0.146384	0.120292	0.117352	0.119643	0.115671	0.0815751	0.125578	0.103656	0.105152	0.133111	0.0852885	0.125803	0.0974577	0.126903	0.124032	0.138206	0.122614	0.118437	0.133911	0.224108	0.126764	0.121018	0.0945605	0.219743	0.084643	0.0756145	0.0904049	0.0805913	0.121145	0.0897988	0.102058	0.113864	0.115463	0.0823271	0.0458834	0.0762944	0.0902533	0.0934519	0.117027	0.102429	0.15243	0.0872009	0.0756178	0.120902	0.100251	0.0852264
Lipid-B-P-0334	DG(18:0_22:0)	GL	DG	0.0235043	0.0168397	0.0239093	0.0261233	0.0335663	0.0399217	0.0402448	0.0403234	0.0407831	0.0344538	0.0273186	0.0269543	0.0323243	0.0233511	0.0278377	0.0249963	0.0220122	0.0299734	0.0231689	0.0289065	0.0221747	0.0274195	0.0234749	0.0245083	0.0203796	0.0241916	0.0157147	0.0231474	0.0537069	0.0279992	0.0262468	0.0339298	0.0203521	0.0281367	0.0269567	0.0275467	0.0274491	0.0352051	0.0324476	0.0288331	0.0293471	0.0279359	0.0208431	0.0360272	0.0374381	0.0238347
Lipid-B-P-0335	DG(16:0_24:0)	GL	DG	0.0193858	0.0174435	0.0136269	0.0179233	0.0266869	0.0223051	0.0232996	0.0319459	0.0176841	0.0337783	0.0379795	0.0413585	0.0503015	0.0409745	0.0427883	0.0174025	0.0190773	0.0216079	0.0227719	0.0242601	0.0214053	0.0368271	0.0183701	0.0356044	0.0426626	0.0299109	0.0231834	0.0270217	0.0406245	0.0198369	0.00690879	0.00980571	0.00835725	0.0116246	0.00864764	0.0101361	0.0135271	0.0227855	0.0165406	0.00853916	0.00969533	0.00759517	0.0272385	0.0215522	0.0243954	0.00673822
Lipid-B-P-0336	DG(20:0_22:0)	GL	DG	0.0447304	0.0373716	0.031525	0.122497	0.133912	0.11141	0.0503563	0.0484989	0.0353261	0.0270804	0.031843	0.027953	0.0260782	0.0216019	0.0278699	0.014532	0.0158612	0.0129353	0.0177354	0.0250746	0.026147	0.016209	0.00658044	0.0148643	0.0539869	0.0392058	0.0524284	0.0180157	0.0285329	0.0145593	0.0116676	0.0181935	0.0192105	0.0225562	0.0148758	0.0178706	0.0252555	0.032684	0.0289698	0.0160705	0.0140713	0.0138814	0.0191484	0.0162241	0.0176862	0.00597083
Lipid-B-P-0337	DG(22:0_22:0)	GL	DG	0.0538014	0.0393945	0.0398578	0.171194	0.169965	0.168767	0.0248367	0.0370605	0.0239259	0.0574	0.0686932	0.0549916	0.0160151	0.0204637	0.0182394	0.0422382	0.039898	0.0433463	0.0335926	0.029176	0.0344497	0.0233727	0.010092	0.0318025	0.0664233	0.0601736	0.0810218	0.0573932	0.0508643	0.035198	0.0220042	0.0358064	0.0381115	0.0271658	0.0275748	0.0281154	0.0195929	0.0206401	0.0201165	0.0460192	0.0305631	0.0396926	0.0171262	0.0213561	0.0192411	0.0271557
Lipid-B-P-0338	DG(22:0_24:0)	GL	DG	0.024693	0.017865	0.0206672	0.0553516	0.0477954	0.0643399	0.0117009	0.0122247	0.00689254	0.0270595	0.0348113	0.0344908	0.00906125	0.00700626	0.00803376	0.0116921	0.0145251	0.0150385	0.0193006	0.016219	0.018902	0.00996814	0.00948104	0.0125059	0.0191366	0.0113352	0.0230101	0.0241628	0.0264192	0.0181225	0.0145591	0.0157062	0.0180401	0.0164002	0.0121072	0.0174372	0.0112786	0.0162248	0.0209073	0.0187067	0.021383	0.0141738	0.0155998	0.0146655	0.0151326	0.0140945
Lipid-B-P-0341	DG(14:0_16:1)	GL	DG	0.216564	0.267119	0.241841	0.166923	0.140136	0.173187	0.193265	0.211479	0.189518	0.10983	0.121503	0.166418	0.172351	0.161049	0.143537	0.138231	0.171655	0.155455	0.13019	0.135807	0.125622	0.148586	0.132692	0.150408	0.245344	0.202344	0.204796	0.202344	0.28598	0.137895	0.0834233	0.0923381	0.138445	0.13873	0.120112	0.135005	0.131751	0.153183	0.202879	0.107692	0.0963288	0.0804595	0.155456	0.202586	0.134748	0.0904522
Lipid-B-P-0347	DG(16:0_18:1)	GL	DG	0.0548933	0.0580165	0.0447523	0.139571	0.139051	0.154633	0.0613641	0.0734803	0.0649604	0.15077	0.167328	0.149487	0.0942388	0.0872042	0.0834417	0.0362364	0.0369287	0.043532	0.106232	0.133527	0.112733	0.0701846	0.0606655	0.0797125	0.0710904	0.064541	0.0799978	0.0868983	0.103147	0.0744218	0.0137153	0.0181972	0.0162394	0.0957697	0.0848029	0.0993743	0.0344984	0.0370153	0.0445673	0.0571116	0.0587394	0.0512519	0.0790188	0.0990356	0.0801338	0.0182207
Lipid-B-P-0351	DG(18:0_18:1)	GL	DG	0.0273443	0.0200665	0.0271086	0.0687774	0.0620122	0.0688401	0.0502367	0.0426321	0.0464344	0.0568486	0.0475371	0.0502217	0.0679034	0.0568121	0.0564303	0.0193583	0.0267813	0.0268948	0.0386208	0.0441205	0.0309677	0.0292138	0.0251562	0.0255155	0.0342194	0.0389908	0.0352389	0.0429451	0.0440857	0.0410475	0.0191997	0.0240518	0.0216257	0.0383621	0.0469198	0.0384961	0.0325125	0.0310084	0.0481938	0.0356212	0.0346361	0.0261484	0.035765	0.0458758	0.0385625	0.0194732
Lipid-B-P-0356	DG(14:0_18:2)	GL	DG	0.00886318	0.0102935	0.0110948	0.0213425	0.0227113	0.024153	0.0155758	0.0171245	0.0151209	0.0139508	0.0129031	0.0130991	0.0220094	0.0196879	0.0166152	0.00973837	0.00730225	0.00938824	0.0114332	0.0137663	0.0112547	0.0151323	0.0110591	0.0150508	0.0223722	0.0140235	0.0206003	0.0109192	0.0177309	0.0155345	0.00184876	0.00260774	0.00222825	0.00657322	0.00682396	0.00848077	0.00403977	0.00255825	0.00329901	0.00288312	0.00218977	0.00253645	0.00637577	0.00714748	0.00822377	0.00312111
Lipid-B-P-0357	DG(16:0_16:2)	GL	DG	0.00783257	0.00781753	0.00852762	0.00540284	0.00526439	0.00483061	0.00354261	0.0062271	0.00576981	0.00423006	0.00494572	0.00458789	0.00943669	0.00935848	0.0096555	0.00222175	0.00443351	0.00383796	0.00670427	0.0103247	0.0116608	0.0101622	0.00973432	0.00963249	0.00511675	0.00468432	0.00751139	0.0033765	0.00573898	0.00299363	0.00394776	0.00379881	0.00405908	0	0	0	0	0	0	0.00154858	0.000916461	0.00123252	0	0	0	0.00184889
Lipid-B-P-0359	DG(15:0_18:2)	GL	DG	0.0374193	0.0344985	0.0411264	0.0564717	0.046042	0.0447774	0.0585092	0.0700216	0.0693257	0.0637345	0.0699399	0.0648492	0.0799037	0.0638468	0.066814	0.0256377	0.0338542	0.0273512	0.0496901	0.0533574	0.0487526	0.0398371	0.0324663	0.0446575	0.0669421	0.0649142	0.0528512	0.0362778	0.0485733	0.0315088	0.0156212	0.0209076	0.0224753	0.0193392	0.0181419	0.0215746	0.0290924	0.0304761	0.0331619	0.0196778	0.0198102	0.0182856	0.0371766	0.0468317	0.0332532	0.0172725
Lipid-B-P-0360	DG(16:1_18:1)	GL	DG	0.0119614	0.00750489	0.0106236	0.0177752	0.0198467	0.0220766	0.0159805	0.022272	0.0281635	0.0124382	0.0130798	0.00977683	0.0308031	0.0208637	0.0177001	0.00682484	0.0118927	0.0066626	0.00955048	0.0108683	0.0140972	0.0108709	0.01052	0.00929835	0.0226261	0.0180597	0.0179753	0.021065	0.0256843	0.0161644	0.00811495	0.00738418	0.0076937	0.018514	0.0164835	0.0143118	0.0157009	0.0187287	0.0193341	0.0068426	0.00772958	0.00822926	0.0193271	0.0210929	0.0184975	0.00876748
Lipid-B-P-0361	DG(16:0_18:2)	GL	DG	15.3304	14.2797	16.8491	25.5342	21.38	21.9626	19.1151	22.8167	25.7767	18.4662	18.7062	17.5672	30.5011	25.6479	24.8033	11.7216	12.8964	11.4969	15.174	17.2596	16.2589	17.953	16.8078	21.004	21.9976	19.3585	21.5644	20.1504	24.4855	18.5424	9.23723	11.3421	11.7398	14.748	12.7372	14.0828	14.4116	14.1884	15.6763	9.85956	10.0882	10.4426	18.606	18.9405	18.2039	8.70507
Lipid-B-P-0363	DG(17:0_18:2)	GL	DG	0.101562	0.114489	0.11731	0.239143	0.215896	0.214907	0.202594	0.255867	0.274859	0.313044	0.280253	0.282133	0.279767	0.25733	0.264836	0.0892866	0.121118	0.101827	0.17784	0.201015	0.17298	0.110385	0.104594	0.124138	0.179559	0.147515	0.158407	0.190178	0.193584	0.157933	0.0689297	0.087078	0.0853461	0.136254	0.126704	0.13449	0.176267	0.16325	0.191674	0.157919	0.129159	0.132459	0.177468	0.193256	0.17823	0.108912
Lipid-B-P-0365	DG(18:0_18:2)	GL	DG	1.80302	1.51082	1.67055	3.45728	3.09057	3.43086	2.45898	2.8238	3.02145	7.45261	7.01636	6.40367	10.4056	10.3176	9.73749	1.04812	1.27421	1.32092	2.48742	3.017	2.22896	2.36555	1.92177	2.20608	2.00762	1.6064	2.04895	1.86191	2.15007	1.69885	0.994548	1.32398	1.21668	1.85469	1.7483	2.0205	2.13347	2.04468	2.60559	3.68088	3.72025	3.65547	4.10872	4.79814	4.18202	0.807124
Lipid-B-P-0366	DG(18:1_18:1)	GL	DG	0.0107146	0.0108877	0.00955298	0.0184684	0.0196948	0.0180493	0.00957521	0.0109973	0.0100142	0.0131961	0.0101904	0.0102069	0.00975718	0.0129711	0.0075148	0.00562523	0.00654623	0.00585811	0.01145	0.0121424	0.0112883	0.00741715	0.00525558	0.00904492	0.00845236	0.00914937	0.0124169	0.0161645	0.0178911	0.0180854	0.00320968	0.00306248	0.00428566	0.0141059	0.011331	0.0108369	0.00576128	0.00662739	0.00679521	0.00467439	0.00583335	0.00383378	0.00814192	0.00894829	0.00854511	0.00251526
Lipid-B-P-0368	DG(18:2_22:0)	GL	DG	0.356477	0.346804	0.338477	0.663713	0.677261	0.510703	0.379009	0.494146	0.43267	1.34649	1.0399	1.02784	0.751778	0.630373	0.603401	0.218427	0.286201	0.288051	0.548886	0.655798	0.455471	0.579088	0.466026	0.632273	0.489345	0.416696	0.3897	0.443887	0.359348	0.302579	0.266828	0.309968	0.26322	0.236367	0.225534	0.261815	0.282026	0.327283	0.265535	0.303316	0.301144	0.205767	0.274395	0.307227	0.378869	0.120427
Lipid-B-P-0370	DG(18:2_23:0)	GL	DG	0.225882	0.225327	0.238268	0.158842	0.18884	0.182615	0.202027	0.231381	0.239594	0.921964	0.67608	0.651183	0.373116	0.349763	0.417331	0.1698	0.177263	0.163624	0.257791	0.341529	0.267232	0.314905	0.239602	0.300588	0.268055	0.235372	0.285299	0.175236	0.188636	0.114498	0.198229	0.276109	0.285107	0.0948299	0.0925712	0.102425	0.189018	0.228221	0.252425	0.237819	0.215631	0.177285	0.186944	0.209658	0.196439	0.120376
Lipid-B-P-0371	DG(18:2_24:0)	GL	DG	0.874817	0.944603	1.02766	0.949575	0.729404	0.890953	0.840588	0.971658	0.805395	1.87785	1.63138	2.45828	1.12052	0.875319	1.02673	0.68061	0.745145	0.781286	0.713599	0.881249	0.615557	1.00513	0.776533	0.905393	0.859556	0.948826	1.00062	0.550653	0.752035	0.60599	0.537286	0.93787	0.951417	0.625656	0.516801	0.66038	0.643982	0.664811	0.952858	0.909918	0.655629	0.523074	0.727273	0.771548	0.890392	0.35213
Lipid-B-P-0372	DG(18:2_25:0)	GL	DG	0.190815	0.169656	0.179944	0.195746	0.207032	0.224232	0.227373	0.230496	0.216028	0.381614	0.393972	0.33316	0.278009	0.298034	0.308192	0.15442	0.161954	0.190938	0.152417	0.167397	0.172461	0.171443	0.135296	0.170811	0.290716	0.202542	0.256558	0.185122	0.208288	0.135626	0.163694	0.183423	0.173559	0.105653	0.10578	0.128454	0.192867	0.22234	0.227108	0.155047	0.141661	0.134919	0.175288	0.259563	0.234682	0.108989
Lipid-B-P-0378	DG(16:1_18:2)	GL	DG	0.142925	0.128342	0.178104	0.193175	0.178762	0.186232	0.0502285	0.0687599	0.0663039	0.107548	0.104629	0.117541	0.0517658	0.0479615	0.058416	0.112547	0.134285	0.142373	0.179402	0.190471	0.160215	0.163525	0.151539	0.173938	0.119579	0.122351	0.133989	0.107103	0.131419	0.0854844	0.0179814	0.0234901	0.0207358	0.0343808	0.0316601	0.0367987	0.0170751	0.0173358	0.0178796	0.0256034	0.0228833	0.0242079	0.0304732	0.0444324	0.0383322	0.0224816
Lipid-B-P-0379	DG(16:0_18:3)	GL	DG	3.2035	2.56976	3.0466	4.86452	4.38255	4.45707	5.84978	7.75057	7.25477	2.21251	2.0001	2.26731	6.71149	5.86823	6.35958	1.77208	1.97336	2.12787	2.53604	2.70783	2.49123	2.09707	1.72628	2.10226	8.31357	8.22866	8.35601	5.69697	7.91503	5.72717	1.23318	1.71025	1.84509	2.00268	1.98025	2.16513	2.91248	2.9977	3.79002	0.840016	0.727847	0.738114	3.73728	4.29002	3.74543	1.3775
Lipid-B-P-0382	DG(17:0_18:3)	GL	DG	0.0243442	0.0366458	0.0442399	0.0492241	0.0395527	0.0372004	0.0627082	0.0771842	0.0824881	0.0486005	0.0452714	0.0427493	0.080416	0.0623858	0.0686404	0.0231998	0.026998	0.0241866	0.0403859	0.0453616	0.0428684	0.026345	0.0226998	0.02846	0.0603341	0.0438551	0.0537273	0.0484072	0.0629886	0.0488111	0.0254545	0.037066	0.0412803	0.0198276	0.0153191	0.0209387	0.0321546	0.0301095	0.0426502	0.0236725	0.0224117	0.0194843	0.0394371	0.0432911	0.0428367	0.0254663
Lipid-B-P-0385	DG(18:1_18:2)	GL	DG	0.48075	0.381051	0.481755	1.03382	0.972481	0.918862	0.300599	0.363279	0.379958	0.586292	0.526788	0.544326	0.346776	0.298475	0.325538	0.341849	0.469925	0.359079	0.547684	0.667192	0.511727	0.553719	0.43549	0.581141	0.51295	0.46486	0.534374	0.489328	0.591304	0.458055	0.18835	0.280894	0.258544	0.504181	0.450517	0.522905	0.238077	0.210025	0.231226	0.425336	0.364884	0.328812	0.584193	0.629115	0.511859	0.273596
Lipid-B-P-0387	DG(18:0_18:3)	GL	DG	0.516242	0.411535	0.517321	0.674484	0.649328	0.615549	0.660869	0.805532	0.840891	1.40894	1.43504	1.40941	2.83726	2.63012	2.68267	0.271562	0.330217	0.3332	0.698543	0.763886	0.689719	0.432022	0.331351	0.474337	0.530844	0.474545	0.540516	0.605692	0.750862	0.543756	0.312415	0.35767	0.387176	0.296807	0.257483	0.304779	0.424711	0.441378	0.490939	0.69807	0.602206	0.610228	0.870268	1.07848	0.904183	0.213014
Lipid-B-P-0389	DG(18:2_20:1)	GL	DG	0.0192246	0.0147219	0.0182847	0.0283252	0.0271502	0.0284111	0.0133469	0.0181286	0.0229517	0.0391462	0.0395591	0.0277046	0.0102486	0.00957628	0.00995667	0.0154959	0.0156992	0.0106519	0.0249228	0.0324119	0.0229583	0.0201631	0.0122713	0.0207528	0.0156806	0.0140717	0.0178813	0.028008	0.0313956	0.0220255	0.00252153	0.00360987	0.00414758	0.00937989	0.0086338	0.00812096	0.00756605	0.00798902	0.0112458	0.00926557	0.0109464	0.00867026	0.0109857	0.0133538	0.0113099	0.00322085
Lipid-B-P-0391	DG(18:3_22:0)	GL	DG	0.184151	0.146582	0.175411	0.173338	0.159429	0.170653	0.190143	0.20374	0.240586	0.535853	0.487368	0.453841	0.530556	0.451012	0.463174	0.115551	0.117495	0.11193	0.271511	0.270212	0.22759	0.164103	0.140197	0.16681	0.178005	0.160626	0.179135	0.166863	0.184776	0.132215	0.0844696	0.0889575	0.115396	0.0448603	0.0444771	0.0487258	0.0828514	0.0904184	0.101054	0.0916375	0.0765941	0.0771034	0.108284	0.130519	0.123992	0.0439207
Lipid-B-P-0393	DG(18:3_23:0)	GL	DG	0.0524443	0.0682152	0.043555	0.0590229	0.0652184	0.0621207	0.0482163	0.0647102	0.0787071	0.17121	0.124036	0.134546	0.144599	0.102649	0.107384	0.053708	0.0357026	0.0446582	0.0985801	0.0836081	0.0820942	0.0606294	0.037592	0.0653978	0.0664031	0.0560656	0.0646204	0.0574664	0.0707061	0.0411252	0.0357845	0.0521771	0.0463104	0.0129221	0.0103789	0.0116505	0.0267715	0.0244044	0.0404861	0.0284838	0.0272138	0.0268119	0.0270546	0.036449	0.0344642	0.0171153
Lipid-B-P-0394	DG(18:3_24:0)	GL	DG	0.186191	0.152713	0.162707	0.146546	0.131054	0.112824	0.102404	0.125236	0.136561	0.390536	0.371427	0.315423	0.176191	0.140993	0.173942	0.112143	0.117584	0.112815	0.174723	0.190757	0.190999	0.161743	0.11543	0.152727	0.15753	0.13715	0.135011	0.131169	0.122967	0.137972	0.0699545	0.102976	0.11159	0.0514775	0.0317723	0.0366582	0.0540213	0.0602339	0.0626537	0.05975	0.0620055	0.0535038	0.0554157	0.0754756	0.0790356	0.0381093
Lipid-B-P-0395	DG(18:3_25:0)	GL	DG	0.0616819	0.0639282	0.0457026	0.0395854	0.0370913	0.0361761	0.0255728	0.0428222	0.0396926	0.10705	0.106986	0.0799594	0.0807215	0.0602614	0.0523854	0.0518226	0.0551821	0.0509738	0.0695353	0.0604973	0.0541341	0.0518175	0.0365629	0.0469505	0.0308559	0.0400207	0.0483922	0.0435579	0.0358135	0.0325617	0.0598643	0.064304	0.0659909	0.0100141	0.00946085	0.0074779	0.0277227	0.0184649	0.0161865	0.0281762	0.0204506	0.021039	0.0182821	0.0218671	0.0159094	0.0168308
Lipid-B-P-0399	DG(16:0_18:4)	GL	DG	0.0279656	0.0236867	0.0258261	0.0165894	0.0187634	0.013269	0.0148035	0.015328	0.0215419	0.0152449	0.0122995	0.0150433	0.0485897	0.0396441	0.0421569	0.00413392	0.00570954	0.00501681	0.0340105	0.0367989	0.0277303	0.0109706	0.00642519	0.0125824	0.0312113	0.0273967	0.0336021	0.0179978	0.0143175	0.00745083	0.00471581	0.00692324	0.00575385	0.00699503	0.00648176	0.00673839	0.0059189	0.00808872	0.00680452	0.00149822	0.00127574	0.00138698	0.0174193	0.0203997	0.0121894	0.00350172
Lipid-B-P-0402	DG(16:0_20:4)	GL	DG	0.0139896	0.0106954	0.0174027	0.0425683	0.0448533	0.044756	0.0281713	0.0340055	0.0360095	0.00636394	0.0087512	0.0079768	0.0116577	0.0132845	0.0161037	0.0129288	0.0153494	0.0161543	0.0109834	0.0135574	0.0128624	0.0183466	0.0171427	0.0158119	0.0422102	0.0344291	0.0440799	0.0344982	0.0439694	0.0290433	0.00868319	0.00749889	0.00848374	0.0276695	0.0298742	0.0246305	0.0279336	0.0248906	0.0311123	0.0101942	0.0104673	0.00835591	0.0414206	0.0447903	0.0339109	0.0107783
Lipid-B-P-0403	DG(18:2_18:2)	GL	DG	17.1734	15.7393	20.4643	51.3756	45.7564	47.1272	31.7846	38.7285	41.2867	11.5958	10.8032	12.3366	14.957	13.3729	13.3997	15.7948	17.9762	17.444	13.6638	14.6175	13.3059	17.0123	16.8281	18.2541	44.8855	37.6468	44.386	43.4202	53.9482	32.1067	8.56342	10.3263	10.8758	26.3833	27.0677	27.0429	27.9634	28.2861	31.4144	12.2978	10.7926	10.6885	41.7208	48.6295	39.41	12.1094
Lipid-B-P-0404	DG(16:1_20:3)	GL	DG	0.0868319	0.0720119	0.0860467	0.254236	0.212526	0.227337	0.145493	0.168768	0.198362	0.0532368	0.0425489	0.0477962	0.0647301	0.0577331	0.0540795	0.0691022	0.0740568	0.0854468	0.0761644	0.0632891	0.0576589	0.0773287	0.074547	0.0760849	0.210754	0.179546	0.203257	0.216506	0.24916	0.151991	0.0359305	0.0427191	0.0558141	0.131916	0.130037	0.144745	0.139221	0.12401	0.160394	0.0582526	0.0558848	0.0498992	0.223911	0.252745	0.200716	0.0486972
Lipid-B-P-0405	DG(18:1_18:3)	GL	DG	1.16741	1.07258	1.19241	3.96326	3.28121	3.55677	2.0433	2.84009	2.9832	0.823029	0.739325	0.836434	1.04951	0.871887	0.889308	1.04131	1.1963	1.22205	1.08853	1.15977	0.96943	1.11596	1.11349	1.26182	3.18063	2.69641	2.99376	3.03346	3.67971	2.41831	0.601835	0.657689	0.912162	1.86059	1.91469	2.07885	2.00335	1.96054	2.28962	0.818773	0.694864	0.75587	3.06152	3.6792	2.76481	0.749937
Lipid-B-P-0408	DG(18:2_20:2)	GL	DG	0.0692618	0.0559087	0.0667112	0.0626123	0.0538164	0.0585662	0.0421223	0.0546442	0.0477075	0.0997994	0.0978007	0.0871089	0.0317013	0.0307949	0.0279551	0.0492725	0.0635274	0.049891	0.0635653	0.0631439	0.0572996	0.0881365	0.0697153	0.101804	0.0506556	0.0413769	0.0473643	0.0615622	0.0704199	0.0495798	0.019909	0.0231982	0.0257748	0.0213595	0.0201479	0.0195541	0.0284557	0.0271336	0.0315795	0.0375558	0.0355501	0.0361164	0.0357728	0.0421442	0.0310771	0.0213488
Lipid-B-P-0416	DG(18:2_18:3)	GL	DG	5.16083	4.02796	5.71769	10.6512	9.4214	9.39462	7.58552	9.7603	10.3034	2.76292	2.76416	3.89489	3.6644	3.4644	3.41384	3.42795	3.81691	3.59953	3.58399	4.35491	3.59979	4.38274	4.10706	4.77487	10.5773	9.42904	9.64147	9.8117	11.9044	7.95638	1.86824	2.04013	2.58131	3.42875	3.85417	4.39346	4.51657	4.50274	5.56986	2.77408	1.81547	1.93353	8.58612	10.3319	9.74416	2.2554
Lipid-B-P-0417	DG(16:1_20:4)	GL	DG	0.021028	0.0181107	0.0303551	0.0500371	0.0516076	0.0469731	0.0350591	0.0461339	0.0485776	0.0161018	0.0126327	0.0194101	0.0198566	0.0199056	0.0169195	0.0174254	0.0252989	0.0164229	0.0217646	0.0188606	0.0196726	0.0195561	0.0261159	0.0215649	0.051257	0.0432966	0.0427154	0.0569138	0.0550151	0.0469749	0.0100575	0.0111197	0.013288	0.0213775	0.0163491	0.0200674	0.0312	0.0210716	0.0310106	0.0162574	0.0120835	0.0107124	0.0529527	0.0589937	0.0475028	0.0131376
Lipid-B-P-0420	DG(18:2_20:3)	GL	DG	0.00901609	0.00604839	0.00547471	0.00514018	0.00649424	0.00361419	0.00483225	0.00653023	0.00672934	0.00816306	0.00742219	0.00733734	0.00514149	0.00313126	0.00460286	0.00597386	0.00544231	0.00618327	0.00524647	0.0099442	0.00624032	0.0146329	0.0107852	0.0146191	0.010812	0.0119383	0.011485	0.0125219	0.01144	0.0102226	0.00216879	0.00249514	0.00345692	0.00101008	0.000929496	0.001403	0.00147091	0.000925534	0.00119822	0.00186517	0.0017966	0.00233561	0.00384763	0.00560165	0.00350235	0.00117068
Lipid-B-P-0428	DG(18:3_18:3)	GL	DG	0.841874	0.608249	0.683552	0.740804	0.692324	0.683146	0.956199	1.23246	1.25055	0.376908	0.335767	0.356338	0.391772	0.339451	0.316386	0.509342	0.584807	0.526947	0.527716	0.683011	0.569671	0.447381	0.398421	0.433927	1.12809	1.08366	1.08719	1.13454	1.46226	0.924712	0.391163	0.393865	0.513301	0.745906	0.656777	0.779649	0.614549	0.557329	0.573164	0.525668	0.431817	0.38133	1.10627	1.18236	1.23072	0.651501
Lipid-B-P-0429	DG(18:2_18:4)	GL	DG	0.245054	0.207076	0.207787	0.174701	0.148035	0.149585	0.195052	0.223031	0.20971	0.0772053	0.0791451	0.0781752	0.0817883	0.072865	0.065665	0.117054	0.116647	0.116281	0.186406	0.235543	0.182547	0.0747142	0.0765594	0.0936288	0.239497	0.200749	0.19615	0.226908	0.251558	0.172067	0.0728783	0.0763304	0.0782625	0.112332	0.104713	0.136402	0.0983278	0.107653	0.0894256	0.100632	0.0634507	0.0662928	0.163704	0.19261	0.232789	0.0832115
Lipid-B-P-0455	MG(14:0)	GL	MG	0.157666	0.196333	0.155468	0.127519	0.111866	0.128454	0.102839	0.131519	0.123881	0.145498	0.144983	0.145661	0.109067	0.121303	0.124021	0.177663	0.216289	0.171041	0.19936	0.129781	0.132019	0.174241	0.198619	0.204465	0.143399	0.150176	0.158476	0.130638	0.182234	0.123036	0.216372	0.207926	0.182942	0.129932	0.120776	0.139004	0.133584	0.103354	0.125578	0.20467	0.205846	0.196576	0.134789	0.158416	0.120119	0.189401
Lipid-B-P-0457	MG(16:0)	GL	MG	19.5375	19.7938	22.099	22.3959	21.997	26.962	32.548	25.9768	20.3554	15.9648	16.6836	18.7889	22.0521	23.0074	22.8554	21.7	21.2612	20.625	21.82	18.0026	17.7528	20.8271	20.2547	20.6989	23.5048	26.0291	24.8938	25.1731	30.0373	22.3446	21.4624	21.4038	21.1528	20.6724	22.5531	21.5398	24.4673	20.6581	26.1827	21.1863	19.5156	20.1836	25.1486	27.0118	22.324	20.0358
Lipid-B-P-0458	MG(18:0)	GL	MG	25.9432	24.1933	29.1442	25.9006	25.7884	31.6621	41.6292	28.5475	26.2687	20.6272	21.1512	22.3356	30.3521	27.8703	26.3667	30.0194	29.3195	25.5238	30.0933	26.1029	22.2055	23.5112	27.6775	25.3673	27.9529	32.1655	27.5403	32.7023	35.3415	28.5551	29.2355	27.9716	29.3616	27.4686	29.4694	27.2107	31.2567	26.1867	30.2306	28.928	26.5337	28.04	34.4004	33.4322	28.0894	27.8118
Lipid-B-P-0465	MG(18:2)	GL	MG	9.97963	9.56845	9.00045	4.01514	3.80571	4.42846	3.00253	3.047	2.51883	17.8985	20.8092	18.484	3.53916	3.52077	3.32523	13.3586	12.4761	11.4881	11.3835	13.2923	10.4863	10.3164	9.9053	9.32024	2.36754	2.21146	2.24458	2.71732	2.82776	2.25126	0.145565	0.122566	0.122063	0.422863	0.437246	0.410756	0.245664	0.22329	0.244748	0.375664	0.350029	0.335952	0.434653	0.422853	0.386229	0.289541
Lipid-B-P-0468	MG(18:3)	GL	MG	5.21159	5.44773	4.85209	2.02781	1.7783	1.88039	1.92574	2.10974	1.59121	7.48993	8.18496	7.83158	1.56012	1.57419	1.69887	6.3316	6.54721	6.18873	6.31162	5.28	5.42521	3.90349	4.04888	4.28227	1.43829	1.40897	1.42837	1.86623	1.67372	1.4794	0	0	0	0.112764	0.107878	0.11022	0	0	0	0	0	0	0.137295	0.147079	0.122189	0
Lipid-B-P-0475	TG(12:0_12:0_13:0)	GL	TG	0.00469765	0.00557687	0.00630391	0.0117834	0.0172445	0.0104661	0.00873245	0.0105383	0.0112375	0.00538244	0.00619026	0.00578635	0.0135701	0.00881102	0.0106089	0.00891883	0.00578866	0.00745398	0.00529387	0.00922227	0.009376	0.00753033	0.00811044	0.00626382	0.00764576	0.0103198	0.0092344	0.01545	0.00788226	0.0107753	0.00851915	0.00630443	0.00741179	0.0105816	0.0116848	0.0108193	0.0111386	0.0144645	0.0128015	0.0061043	0.00553975	0.00755699	0.0139726	0.0102812	0.00859522	0.00808231
Lipid-B-P-0484	TG(14:0_16:0_16:0)	GL	TG	0.180357	0.149677	0.15509	0.327056	0.307984	0.267305	0.255664	0.276802	0.237611	0.159992	0.142934	0.179889	0.27981	0.264529	0.236799	0.162901	0.140311	0.172276	0.184561	0.182604	0.17887	0.16547	0.15733	0.155425	0.323271	0.312132	0.328262	0.313285	0.326134	0.361635	0.154304	0.171191	0.137774	0.265236	0.242238	0.291168	0.253041	0.265162	0.359402	0.160646	0.125489	0.123071	0.253629	0.278831	0.219951	0.183297
Lipid-B-P-0485	TG(15:0_16:0_16:0)	GL	TG	0.113636	0.090485	0.11002	0.224227	0.155602	0.158925	0.160353	0.194334	0.233505	0.123924	0.12339	0.137034	0.324846	0.29656	0.208611	0.115346	0.112194	0.102863	0.151315	0.126406	0.0978884	0.140374	0.112477	0.108823	0.177731	0.201076	0.185388	0.230589	0.151567	0.192026	0.145531	0.13515	0.12426	0.198469	0.150364	0.125227	0.223096	0.238044	0.286638	0.16978	0.109384	0.158316	0.263983	0.207333	0.215661	0.164054
Lipid-B-P-0487	TG(16:0_16:0_16:0)	GL	TG	2.36508	2.05958	2.24351	3.47281	3.71855	3.86303	4.56091	4.60639	4.5252	3.17089	3.05636	3.2878	8.55256	8.09434	6.91938	1.86683	1.97129	2.02528	2.55794	2.52236	2.5537	4.21424	4.21479	3.96608	3.09625	3.03158	3.14042	3.38572	3.65623	3.66173	2.59378	2.75883	2.37889	3.41327	3.55829	3.5777	4.79829	5.28551	5.01987	4.37882	4.08592	4.10323	4.99595	5.27498	5.18902	2.60841
Lipid-B-P-0488	TG(14:0_16:0_18:0)	GL	TG	0.130795	0.105683	0.105259	0.195461	0.202787	0.225498	0.129295	0.169835	0.149565	0.110261	0.106617	0.109537	0.291116	0.230573	0.233765	0.102009	0.106599	0.134175	0.126785	0.118299	0.099246	0.108808	0.124962	0.105953	0.231985	0.193263	0.211498	0.205478	0.274217	0.282146	0.13682	0.109308	0.0981606	0.168863	0.190728	0.204373	0.220721	0.201452	0.237159	0.120947	0.125363	0.115215	0.196068	0.258725	0.199805	0.122858
Lipid-B-P-0490	TG(16:0_16:0_17:0)	GL	TG	0.0346797	0.0400465	0.0377125	0.104118	0.0787489	0.0842849	0.0951442	0.0819914	0.0795956	0.0630533	0.0620686	0.0584286	0.197031	0.191757	0.194389	0.0321772	0.0309678	0.0301343	0.0486968	0.046063	0.0525096	0.0478402	0.0444714	0.0511459	0.0719444	0.0582151	0.0577053	0.0698411	0.0793352	0.0801145	0.0486711	0.0368234	0.049933	0.0770575	0.063518	0.0818373	0.0739391	0.135613	0.123052	0.0931909	0.0847914	0.100236	0.112204	0.141832	0.104323	0.0488821
Lipid-B-P-0492	TG(16:0_16:0_18:0)	GL	TG	5.65656	4.67783	5.24948	5.22326	5.74718	6.01996	5.03978	5.8195	5.68701	5.10803	5.01351	5.53597	10.7473	9.66783	9.06772	4.72144	5.09088	4.62353	5.4043	5.05037	4.90308	5.30917	5.34081	5.29096	4.52803	4.95371	4.77484	5.06176	6.32093	6.36545	4.71913	5.23082	4.8065	5.12768	5.39622	5.33525	5.54628	5.50515	5.70554	6.07343	5.95748	5.38521	7.92501	7.29068	6.88745	6.09262
Lipid-B-P-0494	TG(16:0_17:0_18:0)	GL	TG	0.0464905	0.0424182	0.0473863	0.0511695	0.0579394	0.0543548	0.0562627	0.0689257	0.0553889	0.0578773	0.0528464	0.0624249	0.134715	0.152319	0.133522	0.0484017	0.0433977	0.0452803	0.0534652	0.0613035	0.0567891	0.0561124	0.0519663	0.053022	0.0562309	0.0539571	0.0485501	0.0449573	0.0564138	0.056937	0.0519411	0.0464588	0.0458422	0.0521378	0.0404428	0.0460065	0.0458047	0.0397562	0.0676199	0.07218	0.0757188	0.0792686	0.0840519	0.0652775	0.0764662	0.0563174
Lipid-B-P-0495	TG(16:0_18:0_18:0)	GL	TG	6.03554	5.29416	5.89933	4.05516	4.84061	4.57947	3.3429	4.54754	3.93603	4.93273	5.13118	5.9388	5.60687	4.84783	5.09606	5.48163	6.03251	5.36091	5.16032	5.88088	5.50666	5.83121	5.95595	5.45548	3.23238	3.98527	3.72709	4.28278	5.07991	5.08281	4.94046	5.63873	6.06593	4.2826	4.08488	4.43904	4.2681	4.27681	4.18506	6.29096	6.0458	5.65282	5.04069	4.80875	4.86126	6.20179
Lipid-B-P-0496	TG(16:0_16:0_20:0)	GL	TG	2.8895	2.66621	2.93613	2.52677	2.6162	2.5884	2.02722	2.5646	2.50238	2.5049	2.59727	3.13211	3.73352	3.067	3.19135	2.71407	2.73722	2.50446	3.00561	3.02137	2.95285	3.15751	2.91855	2.89206	1.94691	2.29659	2.21055	2.59714	3.06366	2.91859	2.57708	2.86453	3.03966	2.48667	2.48758	2.47586	2.49077	2.67765	2.57445	3.16586	3.33947	3.12393	3.07482	3.07599	2.83467	3.50299
Lipid-B-P-0497	TG(15:0_18:0_20:0)	GL	TG	0.0483003	0.040967	0.0489513	0.0388304	0.0423851	0.0402154	0.0300154	0.0335858	0.0344368	0.0425571	0.0494415	0.0545655	0.0742745	0.0671121	0.0635819	0.0375001	0.0478017	0.0404472	0.0421206	0.0523621	0.044066	0.0437329	0.0450933	0.0419482	0.0263805	0.0267163	0.0284725	0.0451731	0.0564142	0.0382062	0.0444582	0.0414367	0.0424572	0.035481	0.0332631	0.0406639	0.03994	0.03603	0.0443348	0.0590987	0.0537443	0.0529112	0.0478961	0.0480496	0.0401475	0.0534677
Lipid-B-P-0499	TG(17:0_17:0_19:0)	GL	TG	0.148194	0.151682	0.159504	0.131522	0.151559	0.140375	0.134251	0.13703	0.12437	0.146208	0.155792	0.15846	0.138092	0.149557	0.14229	0.152174	0.153938	0.143079	0.154814	0.180937	0.160854	0.165616	0.154337	0.165655	0.129366	0.134268	0.124861	0.145924	0.15301	0.128192	0.146916	0.156043	0.148328	0.151879	0.142366	0.143594	0.137373	0.154954	0.145635	0.18779	0.166532	0.17889	0.137029	0.14606	0.148598	0.167606
Lipid-B-P-0500	TG(18:0_18:0_18:0)	GL	TG	2.69526	1.93182	2.44943	1.59501	1.90519	1.79023	1.11816	1.63789	1.66862	1.97176	2.12788	2.23991	1.80709	1.85572	1.73651	2.32831	2.52432	2.12457	2.65454	2.50677	2.21563	2.4626	2.30889	2.38882	1.21125	1.49712	1.41542	1.7533	1.91954	2.05151	2.05077	2.51351	2.44252	1.67706	1.49598	1.73863	1.61969	1.65537	1.58874	2.33814	2.69172	2.338	1.84758	1.78443	1.65982	2.44873
Lipid-B-P-0501	TG(16:0_18:0_20:0)	GL	TG	0.0931259	0.0806094	0.0868944	0.0603219	0.0681172	0.0752923	0.056832	0.0641507	0.0710511	0.123611	0.141539	0.149794	0.400465	0.349863	0.362063	0.0695731	0.0740834	0.070726	0.092106	0.107234	0.0840475	0.108056	0.101446	0.0971815	0.0546353	0.0499348	0.0477704	0.0562087	0.0662378	0.0781445	0.0773582	0.0828659	0.0743818	0.058092	0.0575863	0.0635201	0.0622892	0.0604126	0.0620657	0.148144	0.145096	0.152056	0.169665	0.176964	0.166071	0.0816243
Lipid-B-P-0502	TG(14:0_18:0_22:0)	GL	TG	0.0273244	0.0258424	0.0282197	0.0435234	0.0516751	0.0483104	0.0582182	0.0655156	0.0705128	0.110348	0.111452	0.115915	0.214399	0.201235	0.217759	0.0146324	0.0130881	0.0153193	0.0419437	0.0395512	0.0365304	0.119887	0.111536	0.104782	0.0337605	0.0329179	0.0342355	0.0348081	0.0251703	0.039583	0.0327085	0.0367701	0.0403708	0.0495338	0.0489348	0.0529334	0.0656492	0.0678362	0.0714934	0.151231	0.154838	0.157431	0.142862	0.121489	0.112833	0.0284278
Lipid-B-P-0503	TG(16:0_16:0_22:0)	GL	TG	0.0645469	0.0591399	0.0621672	0.0724118	0.0901705	0.0819735	0.0896837	0.0922678	0.0703783	0.139261	0.155666	0.148394	0.294219	0.296234	0.285222	0.0473484	0.0478798	0.0515768	0.0794946	0.082584	0.0771809	0.143287	0.13267	0.126092	0.0595319	0.0870373	0.0609073	0.0712922	0.0735374	0.0723986	0.0665851	0.0646141	0.0677455	0.0674282	0.0790798	0.0769471	0.0971815	0.118521	0.0830161	0.183778	0.182011	0.18687	0.199071	0.18584	0.182757	0.0662845
Lipid-B-P-0504	TG(15:0_16:0_24:0)	GL	TG	0.0256019	0.0249914	0.020547	0.0855726	0.0821784	0.114846	0.113763	0.124497	0.122742	0.100499	0.101779	0.114042	0.24821	0.241753	0.210337	0.0133764	0.0137399	0.0150208	0.0431793	0.035364	0.0449168	0.111359	0.0902999	0.0918173	0.100519	0.0977574	0.0946179	0.0809254	0.111767	0.101422	0.0477252	0.0449265	0.0381973	0.0900895	0.0925442	0.0844523	0.126538	0.128707	0.143906	0.160735	0.175501	0.19839	0.169163	0.175522	0.163303	0.0440273
Lipid-B-P-0505	TG(16:0_16:0_23:0)	GL	TG	0.0139055	0.0114254	0.0150413	0.0232158	0.0204121	0.0229953	0.0399859	0.0418688	0.0434654	0.0625085	0.0632462	0.0577319	0.109578	0.109204	0.0944532	0.0077398	0.00869544	0.00985298	0.0217911	0.0219257	0.018999	0.0598186	0.0573377	0.0512853	0.0259412	0.0199482	0.0206219	0.0155304	0.0186461	0.0195582	0.0261302	0.0295	0.0233959	0.0258678	0.0223809	0.0236834	0.0488302	0.0481024	0.0473481	0.0997468	0.0971245	0.106605	0.065815	0.0695891	0.0710246	0.0241578
Lipid-B-P-0507	TG(16:0_16:0_24:0)	GL	TG	0.0278391	0.0282587	0.0264851	0.0593322	0.076183	0.061493	0.0629096	0.0504013	0.0577411	0.101782	0.100117	0.0999244	0.155954	0.143822	0.163891	0.017371	0.0198112	0.0191462	0.0368324	0.0344753	0.0371133	0.110643	0.118139	0.101919	0.0502405	0.0515061	0.0495474	0.054786	0.0574463	0.0463601	0.0457869	0.0467218	0.0390742	0.0521624	0.0552154	0.0527347	0.0693145	0.0728752	0.078065	0.153674	0.155215	0.161593	0.110585	0.111293	0.113651	0.0339674
Lipid-B-P-0509	TG(16:0_18:0_23:0)	GL	TG	0.0129931	0.0134345	0.0113818	0.0711652	0.0696925	0.0734641	0.0754818	0.0800426	0.0851145	0.0538893	0.0553425	0.0606932	0.133798	0.111785	0.109108	0.00783501	0.0102004	0.0083432	0.0226146	0.0161297	0.0197889	0.0547888	0.047691	0.0503157	0.0742164	0.0619321	0.0661444	0.0621018	0.0835201	0.0786238	0.0304465	0.0315299	0.0271611	0.0592044	0.0622862	0.0754414	0.0755143	0.0702339	0.0743194	0.0866768	0.0947642	0.0954323	0.098647	0.0845254	0.0979105	0.0199544
Lipid-B-P-0510	TG(16:0_16:0_25:0)	GL	TG	0.00639437	0.00703451	0.00634922	0.00772955	0.00822645	0.00793843	0.00682239	0.00943359	0.00794778	0.0313891	0.030137	0.031666	0.00550597	0.00347656	0.00553725	0.00488604	0.00545934	0.00567923	0.0100608	0.00912946	0.00900279	0.0297346	0.0319844	0.0304168	0.0120096	0.00928982	0.00692015	0.0105843	0.0109284	0.0133714	0.0203067	0.0190296	0.0177792	0.00809308	0.00818214	0.0104104	0.00760557	0.01083	0.0122037	0.0493617	0.0483217	0.0490565	0.0050141	0.00517028	0.00651812	0.0125563
Lipid-B-P-0512	TG(16:0_16:0_26:0)	GL	TG	0.00770554	0.00876424	0.00691979	0.0223196	0.0305151	0.0286799	0.016826	0.0236481	0.0186518	0.0221051	0.0242494	0.0268443	0.0344588	0.0352879	0.0368236	0.00572244	0.00440393	0.00415999	0.00997099	0.00769751	0.0094592	0.0242289	0.023682	0.0226504	0.0129296	0.0148557	0.0155715	0.016992	0.0183056	0.0224486	0.019039	0.0192305	0.0156656	0.019186	0.0252888	0.0230822	0.0188188	0.0172237	0.023104	0.042051	0.0411456	0.0446237	0.0268855	0.0237337	0.0241275	0.0118175
Lipid-B-P-0513	TG(18:0_20:0_22:0)	GL	TG	0.0320398	0.0283108	0.0218326	0.0168244	0.0209647	0.020389	0.0141991	0.0139218	0.0139022	0.015502	0.0164062	0.0195802	0.0121642	0.0101172	0.0111461	0.00731193	0.00546518	0.00679184	0.00896351	0.0101201	0.0101901	0.0138973	0.0110425	0.0104276	0.0123534	0.0141049	0.00900377	0.00488168	0.00366891	0.00634423	0.00980133	0.0113433	0.00944158	0.00493848	0.00497078	0.00531263	0.0145956	0.0176495	0.0235587	0.0212487	0.0231457	0.0235607	0.00991062	0.0109281	0.00962363	0.00807046
Lipid-B-P-0517	TG(12:0_16:0_16:1)	GL	TG	0.0475673	0.0302907	0.038929	0.147806	0.162087	0.184645	0.146547	0.180091	0.153124	0.0219359	0.0327607	0.0273483	0.125005	0.141218	0.0919405	0.0207428	0.0304383	0.0371197	0.0452529	0.0198264	0.0337012	0.0265142	0.0304811	0.0301136	0.0922647	0.182163	0.155679	0.13738	0.168817	0.21891	0.0268339	0.0277668	0.0313716	0.143629	0.132464	0.162101	0.137713	0.180065	0.152079	0.0342551	0.0372178	0.0357365	0.22088	0.198839	0.182082	0.0404488
Lipid-B-P-0525	TG(14:0_14:0_18:1)	GL	TG	0.0290499	0.0237715	0.026431	0.0672391	0.113773	0.103509	0.0890695	0.148753	0.10395	0.0259025	0.0215557	0.0237291	0.115316	0.0771494	0.0842549	0.0263577	0.0267934	0.0364378	0.0284155	0.019913	0.0174815	0.0291115	0.0181888	0.0209458	0.0987526	0.109815	0.0993808	0.123641	0.0925191	0.121346	0.0102797	0.0120542	0.0111669	0.102202	0.089337	0.0903886	0.0925042	0.116057	0.108227	0.0187747	0.0208679	0.0198213	0.0943825	0.0951616	0.12932	0.0296933
Lipid-B-P-0526	TG(15:0_16:0_16:1)	GL	TG	0.0702849	0.0577538	0.0421599	0.111602	0.124629	0.13959	0.0917841	0.118	0.120875	0.09771	0.103384	0.100547	0.0841484	0.111296	0.0735217	0.0823379	0.0791517	0.0632729	0.103135	0.101362	0.049734	0.0630075	0.0769727	0.0597547	0.143882	0.0945875	0.146049	0.146927	0.131504	0.17091	0.0493087	0.0402053	0.0289612	0.131669	0.137024	0.0861754	0.0887823	0.0906541	0.0897182	0.0657468	0.050896	0.0583214	0.0845369	0.0973296	0.0909333	0.0674535
Lipid-B-P-0528	TG(16:0_16:0_15:1)	GL	TG	0.0378647	0.0310982	0.0357119	0.105729	0.125092	0.093288	0.149611	0.179544	0.170802	0.0590969	0.0552681	0.0728161	0.240113	0.262939	0.184035	0.0188446	0.0191912	0.0185353	0.0571018	0.0600755	0.0628988	0.0737421	0.0687429	0.0595137	0.0578732	0.0685883	0.0638375	0.0748366	0.0652722	0.111296	0.0670506	0.0629095	0.0520319	0.141337	0.175179	0.125596	0.261529	0.240847	0.203158	0.146187	0.141531	0.149734	0.218964	0.189818	0.214407	0.0549621
Lipid-B-P-0529	TG(16:0_16:0_16:1)	GL	TG	0.142306	0.13802	0.160271	0.481683	0.587037	0.597737	0.444516	0.585662	0.399929	0.159347	0.18316	0.208663	0.730893	0.702448	0.615305	0.128439	0.0980289	0.132577	0.334091	0.290605	0.326272	0.358621	0.424942	0.297939	0.570366	0.54684	0.589756	0.461171	0.711915	0.628628	0.202841	0.174503	0.154866	0.52711	0.539737	0.50849	0.461119	0.560761	0.580771	0.281335	0.261679	0.279802	0.805112	0.573786	0.584998	0.207219
Lipid-B-P-0530	TG(14:0_16:0_18:1)	GL	TG	0.0438252	0.0423579	0.0371021	0.123697	0.0968965	0.100513	0.107936	0.133901	0.160215	0.0349844	0.0335596	0.0526082	0.102866	0.099427	0.0856486	0.0331698	0.0431277	0.0434347	0.0942112	0.0646628	0.0468938	0.0372871	0.0440954	0.0421773	0.11547	0.118692	0.120828	0.171192	0.117961	0.14049	0.0344713	0.040918	0.0342204	0.0937084	0.105994	0.131554	0.133316	0.108915	0.177898	0.0387787	0.0340414	0.0346862	0.0754573	0.122024	0.103601	0.0709375
Lipid-B-P-0532	TG(16:0_16:0_17:1)	GL	TG	0.0507386	0.0407956	0.0394175	0.175444	0.173902	0.166503	0.146506	0.166842	0.166963	0.0600948	0.0563858	0.0759122	0.229096	0.241748	0.197502	0.0456733	0.035557	0.0328865	0.0761868	0.067069	0.0637403	0.0744233	0.0718065	0.0528914	0.206066	0.158961	0.162202	0.193132	0.195056	0.170163	0.0603614	0.0590176	0.0481585	0.151353	0.172692	0.16968	0.182909	0.167041	0.146819	0.0963143	0.0832873	0.0959898	0.212856	0.18737	0.182573	0.0743718
Lipid-B-P-0533	TG(16:0_16:1_17:0)	GL	TG	0.0453572	0.0254216	0.0367212	0.16866	0.183496	0.167684	0.142684	0.14376	0.153606	0.0302303	0.0336632	0.0416874	0.147473	0.143406	0.127838	0.0284189	0.0284961	0.0377681	0.0388097	0.0302066	0.0310497	0.0241634	0.0313292	0.0296891	0.169827	0.134092	0.183911	0.164932	0.15182	0.160774	0.0393661	0.0369778	0.038172	0.156835	0.123494	0.125302	0.144665	0.142103	0.132859	0.0335231	0.0282323	0.0308777	0.137041	0.15423	0.138268	0.0413895
Lipid-B-P-0534	TG(16:0_16:0_18:1)	GL	TG	0.302345	0.226062	0.336932	0.851786	0.922208	0.879194	0.520902	0.459332	0.465435	0.65463	0.626093	0.646484	0.972817	1.0862	0.823012	0.232792	0.216481	0.201742	0.704704	0.627493	0.64703	0.739769	0.797912	0.619172	0.681781	0.568497	0.575566	0.51098	0.793579	0.814052	0.300907	0.328783	0.185334	0.83154	0.91489	0.890683	0.611275	0.928471	0.871513	1.1252	1.08557	1.18212	1.33305	1.04753	1.30236	0.30258
Lipid-B-P-0536	TG(16:0_18:0_18:1)	GL	TG	0.15222	0.136945	0.157128	0.481669	0.486674	0.484171	0.28663	0.248475	0.301664	0.461363	0.449984	0.454515	1.29249	1.219	1.09737	0.0973717	0.0906739	0.0915708	0.312182	0.317579	0.313173	0.302311	0.313571	0.207218	0.254002	0.272252	0.261569	0.243162	0.316099	0.367673	0.193645	0.151645	0.105004	0.451065	0.48068	0.459084	0.392098	0.559014	0.452955	0.753694	0.767893	0.739581	1.07116	0.975584	1.00325	0.139248
Lipid-B-P-0537	TG(16:0_16:1_20:0)	GL	TG	0.00778611	0.00996223	0.00887417	0.0307423	0.0340447	0.027065	0.0189658	0.0188071	0.0196602	0.0204025	0.018151	0.0219953	0.0897636	0.0893273	0.0913638	0.00448176	0.0039239	0.00626679	0.0174986	0.0184088	0.0147828	0.0219747	0.0250857	0.015161	0.0245037	0.0176829	0.0148479	0.0167921	0.0163275	0.019198	0.0141722	0.00785261	0.0105806	0.0179424	0.0225449	0.0319363	0.0252241	0.0211733	0.0219898	0.0319913	0.0339359	0.0321557	0.0681419	0.0621801	0.0639829	0.0132449
Lipid-B-P-0538	TG(16:0_16:0_20:1)	GL	TG	0.00662763	0.00753451	0.00745142	0.029001	0.0307896	0.0298953	0.0270557	0.0279601	0.0325069	0.015917	0.0144349	0.0167467	0.0342207	0.0414558	0.0314614	0.00536211	0.00445416	0.00537539	0.0153353	0.022715	0.0191619	0.011813	0.0151515	0.0107281	0.0293845	0.0266052	0.0430819	0.0213016	0.024243	0.0330659	0.00774962	0.00398107	0.00586535	0.0260616	0.0175814	0.0259483	0.0259733	0.0393289	0.0311248	0.021689	0.0221203	0.021198	0.0324365	0.02975	0.0437643	0.00992688
Lipid-B-P-0541	TG(18:0_18:0_18:1)	GL	TG	0.0272625	0.020501	0.0270408	0.0530749	0.0559849	0.0545299	0.0627799	0.0912982	0.077039	0.0754279	0.0721754	0.0530775	0.232396	0.25607	0.210509	0.0151502	0.0183421	0.0129278	0.0391625	0.0368217	0.0311039	0.0293794	0.0337387	0.023157	0.0633827	0.0281118	0.0538849	0.0724172	0.0811937	0.0610237	0.0229958	0.0186223	0.020809	0.0505861	0.0490939	0.0534577	0.1105	0.0817301	0.0961151	0.108477	0.0922065	0.0923294	0.133712	0.114849	0.133454	0.0213428
Lipid-B-P-0542	TG(16:0_20:0_18:1)	GL	TG	0.0207529	0.0241544	0.0187613	0.0756762	0.0934818	0.0894797	0.0378945	0.0487532	0.033834	0.0828384	0.0937106	0.085762	0.216088	0.219634	0.201673	0.0070793	0.0134965	0.00725183	0.0613593	0.0619715	0.0641262	0.0542994	0.0650286	0.0685231	0.0308557	0.0311735	0.0333636	0.0355011	0.0347973	0.0405126	0.0199951	0.0216399	0.0143185	0.0859058	0.0849701	0.0811526	0.079426	0.131024	0.0938024	0.154528	0.163695	0.16346	0.201995	0.179331	0.192386	0.00648484
Lipid-B-P-0544	TG(16:0_18:1_20:0)	GL	TG	0.0286535	0.0251269	0.0287134	0.0964999	0.109105	0.102803	0.05698	0.0678186	0.0623993	0.113804	0.113549	0.0963775	0.270178	0.272632	0.245334	0.0223397	0.0192455	0.0237358	0.05938	0.0639168	0.0600155	0.0621689	0.0560497	0.058502	0.0730251	0.0576152	0.0614315	0.0895246	0.076608	0.0662471	0.0424766	0.0380161	0.0241953	0.0897871	0.0930625	0.0909425	0.141058	0.111613	0.114444	0.172164	0.172647	0.16959	0.188494	0.169922	0.206656	0.037069
Lipid-B-P-0547	TG(18:0_18:1_20:0)	GL	TG	0.0134299	0.0103298	0.00842559	0.0288152	0.0276665	0.036233	0.0142377	0.0209592	0.0191125	0.0518712	0.0438901	0.0481236	0.0779459	0.0733301	0.0675571	0.0044611	0.00304988	0.00655986	0.0261928	0.0228184	0.0246785	0.028953	0.0275896	0.0189143	0.0216966	0.0256679	0.0179454	0.0247854	0.0228168	0.0248902	0.00889683	0.00858343	0.00796845	0.0344318	0.0303297	0.0369396	0.0235684	0.0301872	0.0268778	0.0684386	0.0630579	0.0677096	0.0562427	0.0656589	0.0651515	0.0078504
Lipid-B-P-0548	TG(16:0_18:1_22:0)	GL	TG	0.00582534	0.00732031	0.00971962	0.0252002	0.0330387	0.0291194	0.0155217	0.0103391	0.0131018	0.0305767	0.0436209	0.0380378	0.0611231	0.0523036	0.0592465	0.00761512	0.00533729	0.00658863	0.0197759	0.0257997	0.0319436	0.0327413	0.0199835	0.0263739	0.017665	0.0165951	0.0134659	0	0	0	0.00929759	0.0117371	0.0105173	0.0317626	0.0356165	0.0457094	0.0337832	0.0363863	0.0350848	0.0591979	0.0593641	0.04795	0.0474046	0.0656589	0.0749651	0.0108631
Lipid-B-P-0551	TG(16:0_20:0_20:1)	GL	TG	0.00401261	0.00290438	0.0034585	0.0145124	0.0167879	0.0142287	0.00758966	0.00744528	0.00958395	0.0283926	0.0239645	0.0278656	0.0650484	0.0738558	0.0627316	0.00137527	0.00131032	0.00167737	0.0107046	0.0097179	0.0114488	0.00914591	0.0112267	0.00745956	0.00623314	0.00413442	0.0069378	0	0	0	0.00451521	0.00220208	0.00335864	0.0147336	0.0109075	0.0145367	0.0142847	0.0171513	0.0107542	0.0372514	0.0377292	0.0450519	0.0366917	0.0393954	0.0471599	0.00422937
Lipid-B-P-0554	TG(16:0_23:0_18:1)	GL	TG	0.0060892	0.00498233	0.0035327	0.013298	0.0112903	0.0169703	0.0126883	0.0100978	0.00717129	0.0202341	0.0161295	0.0231716	0.0280682	0.022789	0.0326618	0.00211175	0.00195538	0.00484905	0.0108683	0.0128351	0.00941385	0.0136539	0.0162141	0.0102683	0.0173426	0.014371	0.0150029	0.011693	0.0107353	0.0208677	0.00683566	0.00551278	0.00392955	0.0166932	0.0155662	0.0129511	0.0128556	0.0112613	0.0147497	0.0313708	0.0337521	0.0390534	0.0426909	0.0315923	0.0318283	0.00647044
Lipid-B-P-0555	TG(16:0_24:0_18:1)	GL	TG	0.00786658	0.00762794	0.0104613	0.0291562	0.0310038	0.0324347	0.0216714	0.0151431	0.0174417	0.0326369	0.0316347	0.0287769	0.0424761	0.0452349	0.0422708	0.00509531	0.00421993	0.00403253	0.0159617	0.0153623	0.0195773	0.0189626	0.0231398	0.0179954	0.0255035	0.0221326	0.01962	0.0158346	0.0275577	0.0254887	0.0101876	0.00621754	0.0069216	0.0313584	0.0326907	0.0356041	0.0290591	0.032582	0.0344433	0.0532702	0.0478557	0.0559324	0.0391935	0.0370694	0.0452305	0.00528415
Lipid-B-P-0557	TG(16:0_25:0_18:1)	GL	TG	0.00271311	0.00233367	0.00166916	0.0102465	0.00949529	0.00934921	0.00358093	0.0039962	0.0030418	0.0109928	0.0128697	0.0138334	0.0136943	0.0151187	0.0169629	0.00165825	0.000505043	0.00108165	0.00820601	0.00590626	0.0060904	0.00865975	0.0083365	0.00745102	0.00493779	0.00735685	0.00302808	0.00560626	0.00363768	0.00560767	0.00248129	0.00306884	0.00324426	0.0128132	0.0139978	0.0118958	0.00356107	0.00495979	0.0048203	0.0184832	0.0156182	0.0226773	0.0154058	0.0138534	0.0161083	0.00318116
Lipid-B-P-0558	TG(16:0_26:0_18:1)	GL	TG	0.00331916	0.00322225	0.00338713	0.0137597	0.0129404	0.0174282	0.00203766	0.00290109	0.00246937	0.0119067	0.0113149	0.0111918	0.0107407	0.00984529	0.0109523	0.00149253	0.00182878	0.00166066	0.00730455	0.00660097	0.00710933	0.00801106	0.00765421	0.0069077	0.00602321	0.0058801	0.00684031	0.00487158	0.00924189	0.00541073	0.00297685	0.0029973	0.00199615	0.0147848	0.0135233	0.0134515	0.00324616	0.00550756	0.00354652	0.0196727	0.0235178	0.0208281	0.0137552	0.0116628	0.0146949	0.00399615
Lipid-B-P-0566	TG(14:1_16:0_16:1)	GL	TG	0.0205852	0.0145924	0.0139466	0.0834434	0.0830656	0.0998882	0.0800389	0.0816801	0.0808595	0.0265273	0.0399308	0.033229	0.0992625	0.0826121	0.0903786	0.00765871	0.0180386	0.0215385	0.0207511	0.0196918	0.0083359	0.0158898	0.0212008	0.0121335	0.0923333	0.0916994	0.0514654	0.0878935	0.0620679	0.073507	0.0159149	0.0200542	0.0179845	0.0624701	0.102506	0.0792637	0.106986	0.110858	0.111589	0.030743	0.0198183	0.0217487	0.156594	0.124704	0.106873	0.0261896
Lipid-B-P-0570	TG(16:0_16:1_16:1)	GL	TG	0.161797	0.159038	0.170947	0.655925	0.59027	0.648339	0.437158	0.53623	0.540795	0.235673	0.203918	0.213943	0.918079	1.07002	0.974043	0.128366	0.103593	0.151389	0.324317	0.321249	0.40094	0.466698	0.550426	0.413379	0.578226	0.610827	0.571539	0.534362	0.499407	0.531557	0.287711	0.247294	0.208047	0.644968	0.601724	0.665431	0.554286	0.719667	0.615892	0.470246	0.427339	0.431339	1.10909	0.94725	1.09547	0.271373
Lipid-B-P-0571	TG(14:0_16:0_18:2)	GL	TG	0.0917018	0.0807057	0.0891242	0.209162	0.270443	0.243127	0.234566	0.215476	0.181639	0.124529	0.121643	0.119838	0.439401	0.494739	0.434212	0.0500032	0.0650241	0.0607067	0.129982	0.130006	0.113105	0.24401	0.240812	0.215006	0.190652	0.201095	0.213789	0.156359	0.161515	0.162689	0.15368	0.139733	0.095926	0.329495	0.353239	0.355982	0.265498	0.34138	0.259571	0.265462	0.284123	0.283715	0.511168	0.552354	0.658711	0.15978
Lipid-B-P-0572	TG(14:0_16:1_18:1)	GL	TG	0.0339171	0.0253986	0.0261834	0.145098	0.1211	0.133099	0.0696954	0.101589	0.106947	0.0267701	0.0168085	0.0217893	0.139676	0.138527	0.0927101	0.020051	0.0245509	0.0390437	0.0365175	0.0371445	0.0202202	0.0395627	0.0314529	0.0192258	0.113323	0.0756621	0.0966116	0.0940942	0.152015	0.178566	0.026432	0.0218243	0.0227482	0.117777	0.0954963	0.107958	0.0880336	0.06966	0.0788468	0.0273046	0.0195421	0.0260648	0.0684683	0.0677321	0.0916468	0.037282
Lipid-B-P-0574	TG(16:0_16:0_16:2)	GL	TG	0.0130644	0.0152391	0.017699	0.0298148	0.0189075	0.0340378	0.0299765	0.0281311	0.0290538	0.0152255	0.0106792	0.0117315	0.0834617	0.0688033	0.0880159	0.00656759	0.00459866	0.00571801	0.0224723	0.0150837	0.0217052	0.0424056	0.0503738	0.0347336	0.0394773	0.0251369	0.0241529	0.0348497	0.0265538	0.0299145	0.0204204	0.0194474	0.0196835	0.0247705	0.0360547	0.0237321	0.0232893	0.035522	0.0323284	0.0262933	0.0223371	0.0302168	0.0647166	0.0432386	0.0522673	0.0141012
Lipid-B-P-0575	TG(16:0_16:1_17:1)	GL	TG	0.244888	0.243929	0.253341	0.76305	0.88292	0.80337	1.04208	1.08618	1.09307	0.751464	0.662011	0.731583	2.34027	2.3647	2.41195	0.201227	0.177851	0.189401	0.592404	0.58477	0.526294	0.944873	0.927561	0.754087	0.874214	1.04861	0.895392	0.796628	0.597359	0.854572	0.559289	0.532538	0.375193	0.955813	0.986509	0.961126	1.21797	1.25559	1.11644	1.65659	1.51358	1.60293	2.98218	2.61927	2.79255	0.590929
Lipid-B-P-0576	TG(15:0_16:0_18:2)	GL	TG	0.139827	0.136456	0.133971	0.469031	0.504867	0.56071	0.683707	0.630685	0.66374	0.471793	0.472523	0.487722	1.49357	1.51247	1.62628	0.0987152	0.0981071	0.118407	0.329979	0.308983	0.309733	0.508592	0.520034	0.420597	0.654479	0.800523	0.664245	0.524781	0.438724	0.4706	0.278455	0.271155	0.189878	0.542103	0.59488	0.6155	0.767749	0.767436	0.689071	1.03151	0.994166	1.07488	2.01357	1.79789	1.82609	0.317399
Lipid-B-P-0578	TG(14:0_17:1_18:1)	GL	TG	0.02477	0.0199732	0.0169321	0.116908	0.148589	0.136408	0.091754	0.127639	0.162357	0.0194311	0.0431249	0.031278	0.102153	0.103017	0.112239	0.0200974	0.0147412	0.0374188	0.0335176	0.0219863	0.0200949	0.0201027	0.0169511	0.0138872	0.142473	0.102047	0.0929456	0.13285	0.100634	0.0873302	0.0249895	0.0211061	0.0230478	0.0920148	0.096668	0.128545	0.12156	0.106315	0.135893	0.0104822	0.0177426	0.0141124	0.0970999	0.101465	0.123115	0.0289013
Lipid-B-P-0579	TG(16:0_16:0_17:2)	GL	TG	0.0432006	0.0396083	0.0373992	0.107574	0.127533	0.124157	0.175629	0.151415	0.175435	0.106275	0.0906668	0.0985712	0.36715	0.304368	0.317614	0.0331582	0.0271681	0.035881	0.0989938	0.0865664	0.0883871	0.156916	0.163761	0.131156	0.10207	0.100513	0.107544	0.126231	0.0902235	0.12245	0.101624	0.0908734	0.0783342	0.123875	0.145002	0.147957	0.192411	0.17813	0.169507	0.238457	0.220926	0.251118	0.345933	0.305158	0.361818	0.0877362
Lipid-B-P-0581	TG(16:0_16:1_18:1)	GL	TG	0.194489	0.112266	0.149819	0.534045	0.586545	0.642223	0.480862	0.473494	0.527053	0.129372	0.140286	0.13995	0.467448	0.552501	0.442088	0.118174	0.151477	0.120179	0.236799	0.249611	0.220021	0.187804	0.213364	0.156443	0.52632	0.515091	0.534575	0.516956	0.675682	0.79303	0.116198	0.147843	0.0943765	0.353093	0.506762	0.481586	0.535078	0.592019	0.654495	0.167194	0.125746	0.161612	0.531445	0.545777	0.511286	0.186883
Lipid-B-P-0582	TG(14:0_16:1_20:1)	GL	TG	0.195269	0.111038	0.164931	0.510309	0.569509	0.639827	0.266284	0.473494	0.45427	0.163261	0.129795	0.200526	0.358207	0.454861	0.369216	0.137741	0.120261	0.142337	0.269571	0.203117	0.223863	0.254983	0.2421	0.178214	0.490271	0.51249	0.447954	0.468867	0.632822	0.492964	0.135807	0.152315	0.114232	0.367604	0.476507	0.447875	0.421796	0.463112	0.590999	0.221355	0.148218	0.18429	0.444084	0.540604	0.432246	0.168772
Lipid-B-P-0583	TG(16:0_16:0_18:2)	GL	TG	18.4608	19.6527	16.9361	59.5757	64.739	66.379	60.3663	61.8597	62.4935	38.8364	34.4005	36.5541	98.8246	88.4716	83.5594	14.6752	13.6892	15.3808	35.1499	35.7143	32.2732	60.068	62.8138	52.1478	59.6015	64.1263	58.531	61.9145	56.8531	63.5853	33.6491	30.6867	23.5941	65.0562	66.9379	69.7096	67.8488	69.9442	69.7232	62.5342	59.4066	62.7827	98.7662	99.8436	96.4527	34.5156
Lipid-B-P-0585	TG(16:0_17:0_18:2)	GL	TG	0.192217	0.183106	0.202952	0.842338	1.00727	1.05269	1.27764	1.1597	1.3858	0.938241	1.01221	1.05937	3.51334	3.41453	3.43335	0.19164	0.170945	0.199347	0.757858	0.699925	0.52873	0.939906	0.990429	0.790266	0.804021	0.87826	0.833008	0.701719	0.622989	0.69017	0.339706	0.323415	0.248575	1.12634	1.2511	1.29773	1.31615	1.39578	1.23671	2.30145	2.08575	2.11431	3.67677	3.23522	3.51631	0.405694
Lipid-B-P-0586	TG(16:0_18:1_18:1)	GL	TG	0.116115	0.114607	0.115361	0.116056	0.12328	0.123489	0.0800418	0.0927627	0.101833	0.0956365	0.0984872	0.0723362	0.130128	0.169866	0.11174	0.0541609	0.0851714	0.0435223	0.105046	0.118679	0.0782423	0.113418	0.129209	0.0700011	0.0958971	0.095065	0.092358	0.109614	0.124841	0.163712	0.0922164	0.0999184	0.0960674	0.0998771	0.122365	0.121721	0.215522	0.360288	0.304208	0.0946673	0.103299	0.0953775	0.14926	0.141717	0.121666	0.0876404
Lipid-B-P-0587	TG(16:0_18:0_18:2)	GL	TG	5.45633	5.58686	5.33307	22.9904	24.7315	24.1281	23.9724	24.6315	24.8031	32.4755	28.4995	29.9601	127.896	121.368	111.74	2.84777	2.83023	3.12606	15.5452	14.7141	14.2716	26.6121	27.0775	22.4004	12.1486	14.522	13.2525	11.0608	10.0602	12.4815	9.40932	8.425	6.13088	25.5005	28.1478	27.1321	30.3974	29.8594	27.2651	60.5871	57.3336	64.1608	107.116	107.491	101.367	7.19031
Lipid-B-P-0588	TG(16:0_16:0_20:2)	GL	TG	0.684057	0.788509	0.763598	2.73579	3.18264	2.99743	3.16693	3.19735	3.20416	4.51332	4.31275	4.37256	20.8783	21.1717	17.2005	0.375267	0.45892	0.420401	2.21294	1.97351	1.93289	3.52293	3.58842	2.95706	1.54032	1.74801	1.72692	1.50378	1.38133	1.73559	1.22747	1.08266	0.815674	3.21257	3.62272	3.3355	3.93671	3.82497	3.63535	9.08806	8.94601	8.58768	16.5566	16.3108	15.8306	1.0392
Lipid-B-P-0589	TG(17:0_18:1_18:1)	GL	TG	0.0390635	0.0431015	0.0421564	0.162088	0.1795	0.17699	0.215118	0.218508	0.235994	0.392428	0.346037	0.345639	1.58008	1.52122	1.51078	0.0242901	0.0298395	0.0221574	0.149104	0.138899	0.12863	0.14502	0.136528	0.134042	0.0891299	0.0773479	0.0824247	0.0639115	0.0995953	0.088571	0.0615484	0.0660461	0.0558076	0.194121	0.183298	0.201879	0.239551	0.237758	0.228608	0.662491	0.698227	0.669635	1.0249	0.883201	1.1418	0.0482582
Lipid-B-P-0591	TG(18:0_18:1_18:1)	GL	TG	0.0217883	0.0156031	0.0225292	0.0214099	0.0331251	0.0272675	0.0269075	0.0322019	0.0295547	0.0212568	0.0194028	0.0151903	0.055052	0.0545299	0.0378575	0.0108972	0.0122231	0.00761107	0.0251087	0.023152	0.0157218	0.0194982	0.024025	0.0117279	0.0366863	0.0204112	0.0282684	0.0300305	0.0464257	0.0381328	0.0288134	0.0244024	0.0266079	0.0231058	0.0228765	0.0205635	0.0553177	0.0682937	0.0617848	0.0237411	0.0207983	0.0240812	0.0305674	0.0274737	0.0337493	0.0170915
Lipid-B-P-0592	TG(16:0_18:1_20:1)	GL	TG	1.59596	1.67045	1.43798	0.0486473	0.0480638	0.0521847	0.117841	0.095383	0.111453	8.23865	8.02156	8.36165	0.710524	0.699101	0.68714	0.843742	0.710168	0.820938	4.09075	3.82631	3.71854	7.40671	8.00834	6.37739	0.0736291	0.053319	0.0771436	0.0541576	0.0382171	0.0521148	2.92011	2.86463	2.09198	0.0609271	0.0473677	0.0506375	0.115781	0.0942861	0.0956752	16.2557	13.857	15.6464	0.543995	0.472162	0.540517	2.46847
Lipid-B-P-0595	TG(16:0_18:2_20:0)	GL	TG	1.73752	1.80944	1.62433	5.62484	6.13138	6.03705	5.98865	6.52191	5.89413	9.05723	8.77684	8.72398	34.7126	37.8786	38.6354	0.904205	0.748407	0.882161	4.26002	4.0204	4.26538	8.27039	7.84546	7.13402	3.69428	4.24886	3.80434	2.66938	2.45451	2.77098	3.30773	3.02378	2.12501	6.53159	7.07824	7.24862	6.68959	6.9313	6.59559	16.4791	14.6737	16.6912	31.0855	28.4402	32.9583	2.54412
Lipid-B-P-0597	TG(18:0_18:0_18:2)	GL	TG	0.467686	0.447114	0.48118	1.3682	1.63677	1.64996	1.71104	1.77994	1.80843	5.32079	5.2088	5.11454	32.0007	32.4129	33.1901	0.177268	0.170713	0.151665	1.28788	1.40021	1.16888	1.84514	1.65596	1.36465	0.564404	0.594285	0.604996	0.513342	0.464257	0.579618	0.620199	0.539771	0.363344	1.57481	1.70901	1.85071	1.90396	1.92395	1.65542	9.99918	9.55701	9.84907	19.9465	18.3618	20.6978	0.371251
Lipid-B-P-0600	TG(16:0_21:0_18:2)	GL	TG	0.166066	0.175013	0.146635	0.411801	0.498791	0.465132	0.877453	0.916457	0.862714	0.917356	0.849226	0.857874	3.47103	3.56366	3.37147	0.0831951	0.0807404	0.0867835	0.432735	0.442192	0.408283	0.715157	0.650793	0.614878	0.440418	0.55008	0.52063	0.253688	0.255071	0.271148	0.388501	0.328712	0.228442	0.534982	0.645196	0.587488	1.03236	1.03801	0.916262	1.80163	1.74719	1.71621	3.07873	2.94506	2.97296	0.296002
Lipid-B-P-0602	TG(18:0_18:2_20:0)	GL	TG	0.242237	0.273232	0.265411	0.810278	0.871054	0.897237	0.828472	0.894272	0.837443	2.8875	2.71359	2.75455	14.4359	14.7125	13.8562	0.0819378	0.0769246	0.0947366	0.672298	0.755128	0.665673	1.12318	1.04459	0.819584	0.3467	0.363831	0.392459	0.2579	0.285971	0.258058	0.335897	0.322881	0.23654	0.897519	0.943983	0.885662	1.02188	0.964778	0.87942	4.72542	4.71236	4.44271	8.71182	7.46296	8.13283	0.213894
Lipid-B-P-0604	TG(16:0_18:2_22:0)	GL	TG	0.73301	0.735832	0.631247	1.97865	2.35587	2.2642	2.15517	2.15859	2.08946	4.24953	4.5137	4.77303	17.2055	16.4433	16.4776	0.311874	0.284593	0.295693	1.69093	1.67616	1.49776	3.61792	3.08055	2.62323	1.22801	1.41522	1.32183	1.05649	1.13833	1.29291	1.05834	0.954962	0.724103	2.58603	2.61539	2.6782	2.6277	2.46058	2.27251	7.20339	7.63455	7.93904	11.6247	11.2229	12.3216	0.815109
Lipid-B-P-0607	TG(18:0_18:0_20:2)	GL	TG	0.11983	0.124983	0.110181	0.401218	0.428827	0.423549	0.400001	0.444333	0.391083	1.37565	1.25201	1.27233	6.95215	7.21199	6.78098	0.0406854	0.0367717	0.0394736	0.34488	0.34324	0.311682	0.492739	0.485887	0.420943	0.161441	0.183348	0.16625	0.127758	0.120219	0.13034	0.159951	0.149127	0.114863	0.428785	0.444227	0.458741	0.500325	0.460044	0.435676	2.3339	2.32986	2.14249	3.99514	3.6033	4.12082	0.103045
Lipid-B-P-0609	TG(16:0_23:0_18:2)	GL	TG	0.313976	0.299391	0.286957	0.891692	1.05584	1.07978	1.41928	1.50001	1.40028	1.5848	1.62037	1.59689	4.88567	4.7929	5.05162	0.189415	0.174802	0.194416	0.726923	0.731847	0.647233	1.37065	1.36199	1.17745	0.833005	1.00641	0.910398	0.712429	0.656817	0.766864	0.74434	0.725111	0.530494	1.28443	1.42639	1.43231	1.71127	1.7536	1.53458	2.95475	3.10061	3.01608	4.47691	4.42491	4.77771	0.6251
Lipid-B-P-0610	TG(22:0_18:1_18:1)	GL	TG	0.100041	0.103162	0.0931526	0.282858	0.328712	0.329095	0.292835	0.303372	0.293398	1.18478	1.16577	1.11128	3.20054	3.13536	3.08773	0.0277599	0.0365915	0.0363929	0.296956	0.267087	0.265416	0.428531	0.456037	0.387871	0.133928	0.135524	0.141851	0.127443	0.120469	0.13055	0.141498	0.115907	0.0839942	0.365067	0.357686	0.377145	0.361096	0.314287	0.285492	1.62142	1.61168	1.65272	2.24744	1.94346	2.12494	0.0828169
Lipid-B-P-0611	TG(18:0_22:0_18:2)	GL	TG	0.634476	0.697039	0.600316	2.11201	2.26232	2.27919	1.7576	1.84624	1.77748	3.50941	3.32286	3.25976	7.61209	7.97355	7.63663	0.371106	0.351395	0.390558	1.44279	1.28532	1.29074	2.75763	2.79972	2.35596	1.14835	1.44972	1.36514	1.17073	1.09595	1.17846	1.26936	1.16471	0.825309	2.54175	2.64688	2.76026	1.92584	1.83425	1.68523	5.37505	5.67074	5.85224	6.99572	6.04762	6.92429	1.02181
Lipid-B-P-0613	TG(16:0_24:0_18:2)	GL	TG	0.926631	0.936821	0.783664	2.74777	3.0109	3.10056	2.29749	2.43276	2.34718	3.50941	4.01512	3.5561	7.75626	7.97355	7.85718	0.563964	0.493695	0.556249	1.87472	1.73931	1.72099	4.09053	3.89652	3.44774	1.56022	1.99595	1.91007	1.63739	1.51087	1.66499	1.71996	1.46082	1.14431	3.37619	3.31933	3.74412	2.58238	2.28942	2.1204	6.32534	6.62038	6.85471	7.49148	6.60541	7.62512	1.34652
Lipid-B-P-0615	TG(18:2_20:0_20:0)	GL	TG	0.0236084	0.0257904	0.0221792	0.0641146	0.0647757	0.0743863	0.0597113	0.0616857	0.0595342	0.214776	0.20491	0.205958	0.704984	0.690591	0.625817	0.00943836	0.00832022	0.00772239	0.0566917	0.056159	0.0534902	0.0857063	0.0926506	0.0744138	0.0327319	0.0382361	0.0321622	0.0230599	0.0184566	0.0221638	0.0438231	0.0356746	0.0295589	0.067661	0.0679604	0.0737892	0.0734502	0.0640767	0.0625033	0.353387	0.335089	0.383376	0.418642	0.394857	0.419101	0.0254707
Lipid-B-P-0616	TG(18:0_20:0_20:2)	GL	TG	0.0911875	0.102325	0.0860552	0.280165	0.314901	0.310056	0.280218	0.300483	0.290549	1.03036	1.06055	1.00164	3.05637	2.94616	2.89475	0.0295131	0.031945	0.0331382	0.302956	0.270624	0.250009	0.434097	0.401197	0.393617	0.120835	0.138181	0.135671	0.119256	0.120755	0.128388	0.124463	0.112523	0.0866281	0.337619	0.351963	0.371679	0.350154	0.314287	0.291035	1.56797	1.4923	1.63646	2.02711	1.76144	2.02122	0.0777526
Lipid-B-P-0619	TG(24:0_18:1_18:1)	GL	TG	0.103623	0.117713	0.106884	0.343973	0.389685	0.397693	0.308188	0.312391	0.302121	1.061	1.09493	1.20535	2.44653	2.49102	2.37897	0.0481434	0.048445	0.0487478	0.296519	0.279581	0.25804	0.39256	0.457707	0.378693	0.139876	0.162356	0.155902	0.142754	0.132301	0.155306	0.16749	0.155943	0.111203	0.412665	0.430198	0.433384	0.326761	0.315261	0.302542	1.59624	1.6149	1.83577	1.63643	1.45407	1.59346	0.111354
Lipid-B-P-0624	TG(22:0_24:0_18:2)	GL	TG	0.00610709	0.00719729	0.00599102	0.00683659	0.00655888	0.00716894	0.0057207	0.00695477	0.00691876	0.0225675	0.0229519	0.0259187	0.0234598	0.0231985	0.024683	0.00199874	0.00146768	0.0018208	0.00852711	0.00818782	0.00785257	0.0125477	0.0139582	0.0111719	0.00436728	0.00588516	0.0050175	0.00433967	0.00436339	0.00462204	0.00553628	0.00506822	0.00363392	0.00801235	0.00788527	0.00762031	0.00554198	0.005784	0.00564549	0.0232561	0.0252971	0.0254968	0.0166793	0.0182582	0.0167631	0.00321877
Lipid-B-P-0625	TG(24:0_24:0_18:2)	GL	TG	0.00716532	0.00773692	0.00631999	0.00599835	0.0071088	0.00745592	0.0047934	0.0053342	0.00535462	0.0199479	0.0196435	0.0193313	0.0161313	0.0163616	0.0145292	0.00261567	0.0026613	0.00276106	0.00879342	0.00864221	0.00790427	0.0115514	0.0116264	0.0104481	0.00427285	0.00465824	0.00468301	0.00384742	0.00416231	0.00371992	0.00833127	0.00773096	0.00602538	0.00565117	0.00653163	0.00669687	0.00397916	0.00378946	0.00406281	0.0229273	0.0228302	0.02401	0.0120188	0.01107	0.0117627	0.00523327
Lipid-B-P-0635	TG(14:0_16:1_18:2)	GL	TG	0.0345689	0.0318936	0.0332313	0.359166	0.417547	0.358001	0.269111	0.343503	0.273347	0.0534058	0.0364484	0.0449271	0.276691	0.254782	0.339474	0.0491332	0.03428	0.060303	0.10724	0.0756044	0.0743086	0.0760911	0.0683854	0.0724646	0.328924	0.308407	0.291015	0.308225	0.427682	0.300689	0.0695305	0.0761573	0.0748083	0.247083	0.306182	0.217695	0.299678	0.317515	0.334242	0.0707372	0.0536094	0.0621733	0.411649	0.411356	0.309484	0.0791835
Lipid-B-P-0636	TG(14:0_16:0_18:3)	GL	TG	0.0124802	0.0111757	0.0116776	0.0427797	0.0361249	0.0341833	0.0665303	0.0633027	0.0619264	0.0212193	0.0207874	0.0183458	0.108962	0.114078	0.11425	0.00635258	0.00910024	0.0115078	0.0185186	0.0186508	0.0210582	0.0248123	0.0335799	0.0256188	0.0664796	0.051652	0.0648821	0.0461179	0.0403382	0.075287	0.0375651	0.0373602	0.0295754	0.0480181	0.0522453	0.0438639	0.0880449	0.0964048	0.0682606	0.0471587	0.0564515	0.0547598	0.176354	0.129639	0.158789	0.0243875
Lipid-B-P-0640	TG(16:0_15:1_18:2)	GL	TG	0.165746	0.161656	0.139007	0.495806	0.556132	0.540525	0.593281	0.59917	0.553803	0.346907	0.284728	0.299593	1.02399	1.13506	0.945725	0.0772623	0.0762845	0.0787435	0.406921	0.361714	0.366743	0.339026	0.381581	0.275568	0.471382	0.52301	0.468435	0.436239	0.403026	0.467103	0.303882	0.238563	0.217227	0.72102	0.796161	0.821789	0.704397	0.73979	0.63468	0.780064	0.743199	0.795976	1.75396	1.29372	1.68351	0.27543
Lipid-B-P-0641	TG(16:1_16:1_18:1)	GL	TG	0.523949	0.521984	0.515947	1.81135	2.11227	2.02001	1.11284	1.01199	1.01274	0.704515	0.607242	0.664192	1.48257	1.3779	1.39332	0.359569	0.370117	0.453803	1.02953	0.978141	0.92752	1.29628	1.49677	1.15154	1.52238	1.73876	1.55539	1.48714	1.10664	1.48481	0.796924	0.762208	0.551766	2.07482	2.01207	2.33003	1.05193	1.25023	1.02808	1.44863	1.25202	1.30976	2.37238	2.2707	2.57487	0.979278
Lipid-B-P-0642	TG(16:0_16:1_18:2)	GL	TG	0.796298	0.764596	0.701792	2.32515	2.6464	2.77303	1.10124	1.07167	1.21429	0.858744	0.803165	0.812659	1.54593	1.45868	1.37393	0.531648	0.510506	0.564328	1.38413	1.32664	1.38234	1.95665	1.8697	1.69195	1.91557	2.25519	2.12817	1.53511	1.26006	1.63923	1.07464	1.03611	0.792279	2.41258	2.94265	3.12272	1.21423	1.25261	1.27414	1.91846	1.95077	1.90749	2.88075	2.70936	3.05534	1.36418
Lipid-B-P-0643	TG(16:0_16:2_18:1)	GL	TG	0.0191423	0.0140618	0.0166021	0.0376476	0.0456444	0.0568949	0.0232111	0.0315465	0.0273788	0.0122178	0.0145341	0.013376	0.029398	0.0327846	0.0310913	0.00970836	0.0109248	0.0110785	0.0271553	0.0229572	0.0270846	0.0352196	0.0410978	0.0272733	0.0409965	0.0399654	0.037527	0.0400568	0.0329476	0.0200271	0.021686	0.0129389	0.0184951	0.061762	0.0545774	0.0571697	0.0117576	0.0103828	0.0110702	0.0339319	0.0288562	0.0395309	0.0658458	0.0650247	0.0601213	0.0264457
Lipid-B-P-0644	TG(16:0_16:0_18:3)	GL	TG	2.95694	2.84273	2.72919	6.72448	8.10916	8.36689	13.1787	13.9926	14.9971	6.02108	5.5248	5.88656	32.4392	32.0718	33.9242	2.14714	2.02415	2.27551	5.43106	5.36358	5.72354	8.46249	8.57472	7.29813	12.8743	14.3512	13.9492	11.2735	9.48187	12.3061	6.0373	6.17203	4.81027	8.13039	8.29978	8.23917	13.7773	14.9789	13.4967	13.2334	12.8064	13.1929	32.9229	30.19	32.5246	7.14821
Lipid-B-P-0647	TG(16:0_17:1_18:2)	GL	TG	0.136895	0.118872	0.108106	0.435815	0.441943	0.440006	0.47994	0.420938	0.473562	0.424087	0.368774	0.392011	0.639139	0.654701	0.571681	0.0966361	0.0851389	0.127997	0.404835	0.35835	0.387156	0.402922	0.40245	0.356954	0.385204	0.411692	0.409233	0.365877	0.335048	0.405866	0.227895	0.210474	0.164275	0.498036	0.585695	0.56671	0.525691	0.532764	0.510349	0.820175	0.742093	0.835471	0.898536	0.865915	0.972195	0.303545
Lipid-B-P-0650	TG(16:0_17:0_18:3)	GL	TG	0.0680519	0.0824876	0.0782384	0.120632	0.131595	0.116687	0.264885	0.263409	0.287702	0.173901	0.154935	0.152567	0.778307	0.724761	0.645605	0.0561534	0.0542501	0.0595028	0.150138	0.117254	0.122123	0.169625	0.16098	0.124035	0.227222	0.217722	0.175493	0.158791	0.166245	0.174909	0.20653	0.199131	0.151719	0.146467	0.162409	0.137036	0.281184	0.30755	0.289858	0.40876	0.337095	0.401995	0.708982	0.574653	0.711607	0.125678
Lipid-B-P-0651	TG(16:0_18:1_18:2)	GL	TG	0.343237	0.354693	0.343955	1.47606	1.75701	1.6509	0.605237	0.564459	0.515087	0.650536	0.571168	0.638188	0.628809	0.626293	0.531086	0.214277	0.211109	0.212664	0.779526	0.798266	0.697377	1.10244	1.21694	0.882424	0.726215	0.842443	0.839736	0.798478	0.577235	0.88909	0.464369	0.4587	0.268594	1.78584	1.73691	1.95687	0.723351	1.23835	1.00241	1.38969	1.27465	1.43531	1.61673	1.53388	1.58444	0.533271
Lipid-B-P-0652	TG(16:1_18:1_18:1)	GL	TG	0.163038	0.168479	0.172246	0.763733	0.825795	0.827919	0.471925	0.47257	0.543559	0.331646	0.312004	0.420073	1.23666	1.26732	1.0747	0.108864	0.0923603	0.125287	0.370684	0.270553	0.330197	0.336295	0.424879	0.28979	0.46101	0.509758	0.497716	0.493469	0.460228	0.415072	0.218952	0.232937	0.164613	0.828069	0.917856	0.928769	0.509577	0.578554	0.521355	0.701592	0.690333	0.662259	1.48159	1.34982	1.40103	0.223865
Lipid-B-P-0654	TG(16:0_18:0_18:3)	GL	TG	0.882227	0.904467	0.76315	2.02928	2.35439	2.37254	4.66592	4.35815	4.42612	3.87771	4.05102	4.28152	35.6325	35.1215	31.8151	0.392973	0.329858	0.40866	2.14506	2.10817	2.03402	2.45521	2.56763	1.99198	2.33479	2.9244	2.54473	2.15738	1.88511	2.28658	1.74263	1.74511	1.38818	2.32208	2.41555	2.44361	5.04605	4.85	4.70983	9.47149	9.81258	10.1432	25.5274	22.7815	24.1232	1.32912
Lipid-B-P-0657	TG(18:1_18:1_18:1)	GL	TG	0.0680319	0.0575364	0.0627841	0.0742375	0.0671364	0.0844798	0.0314814	0.0319028	0.0273543	0.0829896	0.0858365	0.0750838	0.0870353	0.0753313	0.0758878	0.0308943	0.0410598	0.0234153	0.0690563	0.0755224	0.0612892	0.0957463	0.103827	0.0600341	0.0255964	0.0271531	0.0220537	0.023304	0.0242566	0.0203758	0.0471827	0.0657192	0.056451	0.0718645	0.0828841	0.0897606	0.0554487	0.0472054	0.0363277	0.13562	0.134097	0.140684	0.124059	0.128562	0.117503	0.0528354
Lipid-B-P-0658	TG(18:0_18:1_18:2)	GL	TG	0.293543	0.266874	0.296932	1.30695	1.42049	1.43947	0.558955	0.504299	0.577381	0.908934	0.815924	0.901005	1.11207	1.17943	1.01931	0.126959	0.132717	0.131885	0.743105	0.691597	0.654721	0.874773	0.931731	0.736046	0.43002	0.509813	0.540359	0.509615	0.443063	0.593519	0.309395	0.341387	0.249094	1.52487	1.60845	1.608	0.939547	1.23819	1.06382	1.64695	1.66772	1.77211	1.90741	1.90364	2.13085	0.329872
Lipid-B-P-0659	TG(16:0_18:1_20:2)	GL	TG	0.293543	0.264258	0.245593	0.218415	0.250919	0.251142	0.16273	0.145867	0.175086	1.24089	1.11995	1.15963	0.122571	0.103232	0.103742	0.121749	0.101923	0.131052	0.605181	0.550511	0.597433	0.819937	0.788179	0.692908	0.152811	0.12967	0.142075	0.183103	0.188772	0.213819	0.703873	0.677481	0.453148	0.246761	0.290005	0.300057	0.183545	0.230857	0.225769	2.62509	2.53341	2.54248	0.292056	0.305794	0.299897	0.388578
Lipid-B-P-0660	TG(18:0_18:0_18:3)	GL	TG	0.0679857	0.0450023	0.0654915	0.556149	0.698581	0.685282	0.242306	0.267062	0.241912	0.615177	0.576863	0.629869	0.573621	0.544059	0.473437	0.0115991	0.0133263	0.0106896	0.163258	0.148002	0.15004	0.130563	0.142197	0.10124	0.177895	0.210575	0.213508	0.220235	0.175883	0.2473	0.0928185	0.0906396	0.0646766	0.676144	0.75455	0.746295	0.420999	0.63562	0.474688	1.20386	1.36218	1.36023	0.923983	0.98901	0.952304	0.0422124
Lipid-B-P-0661	TG(16:0_18:2_20:1)	GL	TG	0.0811398	0.0779691	0.064659	0.217657	0.287727	0.247569	0.178976	0.188434	0.172412	0.149118	0.142397	0.159344	0.132582	0.139756	0.129096	0.0367441	0.0406056	0.0335959	0.181554	0.193094	0.170228	0.250681	0.261643	0.213804	0.140268	0.162918	0.150773	0.232272	0.197633	0.235886	0.0562067	0.0698652	0.0400967	0.296216	0.306116	0.297492	0.199975	0.225772	0.178431	0.258886	0.251304	0.2873	0.294641	0.281	0.302527	0.0891772
Lipid-B-P-0662	TG(20:0_18:1_18:2)	GL	TG	0.285235	0.298271	0.294157	0.546038	0.648035	0.597229	1.12617	1.21466	1.04784	1.39897	1.21089	1.27364	7.54907	7.17803	6.46771	0.119281	0.116639	0.140214	0.624884	0.605839	0.602889	0.97139	0.885686	0.763008	0.734618	0.839528	0.819764	0.568515	0.534361	0.588446	0.747704	0.754227	0.505329	0.638796	0.687419	0.669358	1.17572	1.26361	1.10284	2.48018	2.74983	2.59333	5.63436	5.01393	5.55072	0.450079
Lipid-B-P-0663	TG(16:0_18:3_20:0)	GL	TG	0.329544	0.340134	0.308032	0.563733	0.733575	0.653378	1.09864	1.18212	1.15209	1.68614	1.55909	1.54895	10.9854	10.729	10.012	0.129153	0.123452	0.142158	0.740291	0.669466	0.717466	0.911331	0.98861	0.795361	0.657828	0.759177	0.759139	0.478884	0.456489	0.552937	0.737391	0.719824	0.488851	0.649099	0.682048	0.666793	1.13978	1.20768	1.11324	3.26046	3.46275	3.4832	6.79741	6.36383	7.23435	0.441693
Lipid-B-P-0664	TG(17:1_18:1_20:1)	GL	TG	0.00551376	0.00555492	0.0031855	0.0146633	0.0228298	0.0179933	0.0174539	0.0251737	0.0226465	0.0275661	0.0269244	0.0296618	0.0535981	0.0605498	0.055715	0.00415045	0.0020223	0.00308637	0.0154693	0.0163554	0.0182069	0.0168442	0.0164535	0.0161866	0	0	0	0	0	0	0.00655953	0.00689095	0.00672524	0.0245436	0.0240589	0.0252966	0.0181498	0.0196289	0.0259467	0.0619959	0.0602648	0.053463	0.0669505	0.0654859	0.064938	0.0113592
Lipid-B-P-0666	TG(18:1_18:2_20:0)	GL	TG	0.0897101	0.0987945	0.0884662	0.341653	0.377071	0.368637	0.167318	0.141538	0.164362	0.301704	0.259502	0.270545	0.312646	0.306161	0.314948	0.0350792	0.0432978	0.0295042	0.238416	0.227466	0.197573	0.307115	0.301788	0.246168	0.133093	0.16465	0.131619	0.093263	0.102778	0.113568	0.0912371	0.105934	0.0711174	0.43847	0.396153	0.447147	0.267488	0.317387	0.284444	0.468626	0.533241	0.485261	0.647947	0.605385	0.645936	0.104981
Lipid-B-P-0667	TG(18:1_18:1_20:1)	GL	TG	0.0331413	0.0353609	0.0237055	0.0375558	0.0555588	0.0465573	0.0502806	0.0643352	0.0659102	0.0410427	0.033242	0.0407396	0.0636458	0.0664658	0.0531141	0.00721388	0.0125114	0.00986262	0.0246837	0.0284262	0.0394021	0.0242729	0.0472242	0.0245333	0.0340655	0.04202	0.0372559	0.0438574	0.0343517	0.0345413	0.0119167	0.0182654	0.015091	0.0491618	0.054575	0.0632356	0.0500547	0.0613789	0.0627923	0.0672752	0.063306	0.0587559	0.065328	0.0719072	0.0773495	0.0299945
Lipid-B-P-0668	TG(20:1_18:2_18:0)	GL	TG	0.0414266	0.0404896	0.0360736	0.0318181	0.0395791	0.0360737	0.0179249	0.0192726	0.0163534	0.37781	0.348505	0.370099	0.0399182	0.0387281	0.0360322	0.0106086	0.0119772	0.0128042	0.105414	0.115017	0.118488	0.109915	0.0933306	0.0876191	0.00483255	0.0153787	0.0147392	0.0170674	0.0106103	0.0161193	0.0827252	0.0742629	0.0563839	0.0387979	0.0385072	0.0338667	0.0272785	0.0168136	0.0279077	0.695752	0.759147	0.60592	0.069061	0.0486013	0.0711073	0.0348975
Lipid-B-P-0669	TG(16:0_18:3_22:0)	GL	TG	0.159421	0.143333	0.14544	0.281669	0.347654	0.339672	0.531213	0.559437	0.540519	0.679515	0.643394	0.694294	3.48935	3.58497	3.41638	0.0619545	0.0514513	0.0555709	0.310725	0.316798	0.287072	0.439121	0.452682	0.350476	0.361781	0.440209	0.394314	0.290621	0.26678	0.308778	0.313877	0.269476	0.208252	0.337489	0.376761	0.359834	0.582648	0.569198	0.534003	1.30238	1.15842	1.22758	2.55979	2.41301	2.58917	0.195541
Lipid-B-P-0672	TG(18:0_18:3_20:0)	GL	TG	0.041998	0.0453483	0.0337832	0.339045	0.425208	0.418666	0.174704	0.156642	0.154985	0.315295	0.353866	0.335671	0.340561	0.334946	0.306941	0.0107218	0.00908129	0.00627321	0.098735	0.0921852	0.104415	0.0643864	0.0720937	0.082056	0.135998	0.168937	0.145488	0.115984	0.0911429	0.127436	0.0755433	0.0625228	0.0456171	0.433155	0.470951	0.444501	0.275433	0.322633	0.281761	0.534751	0.554256	0.598051	0.645281	0.571279	0.624224	0.0302829
Lipid-B-P-0673	TG(21:0_18:1_18:2)	GL	TG	0.0104971	0.00811037	0.00930372	0.0378676	0.0534919	0.0384991	0.0164407	0.0119004	0.0141705	0.0300817	0.0419183	0.0343738	0.0450661	0.0329461	0.0341464	0.00370541	0.00428207	0.00450812	0.0291907	0.036513	0.0357206	0.0380215	0.0411399	0.0307845	0.0289579	0.0374408	0.0369996	0.0133592	0.0107732	0.00401198	0.0244964	0.0161618	0.0141829	0.038854	0.0556942	0.0327749	0.0371091	0.031427	0.0329681	0.0750222	0.0834814	0.0788338	0.075807	0.0770515	0.0716479	0.0231049
Lipid-B-P-0674	TG(18:1_18:2_22:0)	GL	TG	0.0101594	0.014384	0.0124233	0.137363	0.156011	0.162839	0.0679283	0.0732303	0.0639548	0.117944	0.129315	0.132182	0.109046	0.0968267	0.0935344	0.00341154	0.00304278	0.00348389	0.0386116	0.0217684	0.0248604	0.035542	0.024222	0.0332569	0.0593359	0.0680591	0.0619445	0.0612707	0.056822	0.0763285	0.0279649	0.0218374	0.017347	0.187074	0.199591	0.204259	0.111646	0.15086	0.133037	0.223432	0.229864	0.221153	0.233608	0.214144	0.244769	0.00808563
Lipid-B-P-0675	TG(18:1_18:1_22:1)	GL	TG	0.0154599	0.0176669	0.0166726	0.052553	0.0683583	0.0673067	0.0244483	0.0315698	0.0223131	0.064295	0.059131	0.0591417	0.0479055	0.0447722	0.0492431	0.00672102	0.00653473	0.00763207	0.0384619	0.040448	0.0377112	0.0659471	0.0684033	0.0491686	0.0232716	0.033293	0.0235445	0.0292738	0.0219864	0.0264318	0.0233041	0.0216685	0.01577	0.0714879	0.0853757	0.0715861	0.0472243	0.0569104	0.0540721	0.0983814	0.102342	0.100844	0.106086	0.0892022	0.0914737	0.0181332
Lipid-B-P-0677	TG(18:2_20:0_20:1)	GL	TG	0.00936429	0.0113792	0.00625591	0.00521497	0.00512688	0.00732774	0.00585589	0.00438229	0.00466159	0.0686374	0.0627231	0.0694915	0.00917828	0.00900839	0.00855565	0.00232976	0.0039858	0.00315778	0.0191561	0.0171794	0.0165349	0.0181598	0.0203626	0.0144782	0	0	0	0.00509228	0.00379765	0.00377597	0.0183417	0.0152524	0.0105425	0.0100521	0.0102793	0.014699	0.00717918	0.00719152	0.00779966	0.0927511	0.0939492	0.102195	0.0124774	0.00940358	0.0149099	0.0118609
Lipid-B-P-0678	TG(18:3_20:0_20:0)	GL	TG	0.12898	0.145509	0.126594	0.276878	0.305959	0.29311	0.389417	0.418047	0.386571	0.518282	0.527758	0.526361	1.4645	1.49151	1.4828	0.0670644	0.0663615	0.0690872	0.243941	0.232981	0.223366	0.366527	0.334096	0.289565	0.274905	0.335876	0.322335	0.302269	0.264122	0.269442	0.345449	0.320807	0.223992	0.345114	0.3455	0.324524	0.384892	0.375798	0.356793	1.02826	0.917832	0.957067	1.29172	1.14249	1.32875	0.2283
Lipid-B-P-0681	TG(23:0_18:1_18:2)	GL	TG	0.00908538	0.00796633	0.00852586	0.061384	0.0724538	0.0702374	0.0335786	0.0389162	0.0276362	0.0719345	0.0664617	0.0672255	0.045845	0.0440705	0.0516519	0.00310725	0.00175875	0.00332603	0.0181657	0.0200924	0.0157214	0.0186557	0.0161352	0.015334	0.0403307	0.052328	0.038972	0.0279135	0.0261971	0.0306578	0.0223435	0.0250187	0.0236811	0.0883977	0.0965004	0.0957629	0.0556849	0.0581697	0.0496846	0.126914	0.108263	0.123748	0.112687	0.0972205	0.114129	0.00609422
Lipid-B-P-0682	TG(24:0_18:1_18:2)	GL	TG	0.0339638	0.0421168	0.033427	0.145885	0.179961	0.200669	0.0627157	0.0578951	0.0605914	0.126074	0.124915	0.124853	0.0687399	0.0905458	0.073374	0.0235713	0.0235753	0.0234416	0.0949356	0.0899708	0.0842415	0.138111	0.135841	0.113372	0.0675505	0.0810095	0.0790881	0.069546	0.0579268	0.0749919	0.0561845	0.0579588	0.0570716	0.201391	0.217887	0.208098	0.0919215	0.0877001	0.0689275	0.199879	0.207716	0.211037	0.196417	0.1801	0.212596	0.0584694
Lipid-B-P-0685	TG(18:2_20:1_22:0)	GL	TG	0.0409385	0.0366731	0.0367697	0.145055	0.175136	0.169367	0.0473383	0.0362216	0.0523955	0.105014	0.114103	0.105363	0.0494809	0.0602713	0.0668582	0.0155241	0.0196362	0.0226511	0.0779828	0.0778535	0.0663178	0.100653	0.0996559	0.0835527	0.0496117	0.0533995	0.0609036	0.0493552	0.0476352	0.0483281	0.0544905	0.0428895	0.04869	0.180237	0.178779	0.18198	0.063811	0.0679328	0.0683578	0.177602	0.170076	0.172894	0.146888	0.142089	0.167657	0.0422449
Lipid-B-P-0701	TG(15:1_17:1_17:2)	GL	TG	0.0691867	0.0718563	0.0662726	0.153482	0.195236	0.195045	0.338902	0.283902	0.343736	0.103331	0.109313	0.110345	0.487117	0.396055	0.449118	0.02496	0.0260328	0.0288182	0.144785	0.13518	0.125036	0.0894638	0.102996	0.081723	0.199136	0.222938	0.256639	0.212405	0.14182	0.246952	0.147066	0.162862	0.131931	0.276811	0.281173	0.266185	0.393769	0.422692	0.389422	0.383948	0.383543	0.394668	1.11102	0.964093	0.968945	0.156889
Lipid-B-P-0702	TG(13:0_18:1_18:3)	GL	TG	0.0212647	0.0202111	0.0164917	0.049458	0.0545232	0.0419629	0.0885191	0.0826801	0.0950184	0.0355728	0.0305504	0.0301406	0.139922	0.126505	0.123329	0.00788342	0.00938681	0.0124454	0.0475721	0.0404015	0.0388387	0.0233613	0.0303515	0.0277363	0.0538397	0.0699863	0.0547173	0.0590405	0.0416827	0.070358	0.0523374	0.0573663	0.0396044	0.0669552	0.0821322	0.0822112	0.0992676	0.109993	0.121127	0.112113	0.100797	0.0978497	0.313364	0.265695	0.277877	0.0490438
Lipid-B-P-0703	TG(13:0_16:0_20:4)	GL	TG	0.0277256	0.0247532	0.0254895	0.08238	0.0813471	0.0818636	0.0956006	0.104097	0.105576	0.0396867	0.0355626	0.039336	0.181923	0.181253	0.173944	0.0102006	0.0112892	0.0152252	0.0638603	0.0472622	0.0513673	0.0354977	0.0437857	0.0292221	0.0839335	0.0908549	0.0706967	0.0823274	0.0577145	0.0743186	0.0658361	0.0602832	0.0514605	0.100551	0.0848453	0.0932826	0.15232	0.147825	0.100581	0.138221	0.144764	0.140586	0.391705	0.384625	0.360032	0.0618825
Lipid-B-P-0704	TG(14:0_18:2_18:2)	GL	TG	0.0985836	0.0931418	0.0777872	0.333044	0.435958	0.369633	0.267564	0.255865	0.284726	0.121113	0.0844914	0.104453	0.130958	0.132715	0.14286	0.0666147	0.0606024	0.0690074	0.0925769	0.10546	0.0843698	0.20812	0.218149	0.158959	0.267862	0.266651	0.239145	0.206258	0.202223	0.209026	0.139484	0.14762	0.105722	0.52707	0.529392	0.524778	0.441336	0.479869	0.422871	0.346305	0.28786	0.332582	0.722059	0.700147	0.752146	0.16508
Lipid-B-P-0705	TG(16:1_16:1_18:2)	GL	TG	0.0865517	0.103776	0.0960672	0.253917	0.301537	0.332669	0.257273	0.248265	0.253506	0.104128	0.0974808	0.10991	0.3413	0.338898	0.360173	0.0490643	0.0642946	0.0770496	0.149912	0.160258	0.16823	0.151271	0.17462	0.141073	0.365919	0.442693	0.35958	0.25842	0.215771	0.321123	0.18911	0.153307	0.142417	0.282788	0.281004	0.316305	0.239856	0.257751	0.244245	0.272097	0.233143	0.228057	0.557845	0.53798	0.559193	0.211574
Lipid-B-P-0706	TG(16:0_16:1_18:3)	GL	TG	0.333787	0.378923	0.329299	0.762931	0.862228	0.903811	0.478528	0.438263	0.45706	0.329861	0.286494	0.242685	0.498046	0.483462	0.488288	0.177554	0.176715	0.228295	0.591756	0.566071	0.573511	0.892988	0.923716	0.702846	0.889684	0.963051	0.800434	0.636479	0.506812	0.578259	0.619125	0.586029	0.482423	0.762927	0.810397	0.853064	0.436539	0.501249	0.546816	0.807177	0.730355	0.745935	1.05773	1.14289	1.10118	0.582481
Lipid-B-P-0709	TG(16:0_16:0_18:4)	GL	TG	0.0191475	0.0259135	0.0290406	0.0302338	0.0312436	0.0379171	0.0342174	0.0311598	0.0357157	0.0278167	0.0264643	0.0249181	0.213376	0.192911	0.217796	0.00730199	0.00863202	0.0100917	0.0660137	0.0612597	0.0591353	0.0278144	0.0244722	0.0176593	0.0657697	0.0812898	0.0647736	0.0337382	0.0201219	0.0424215	0.033004	0.037585	0.0269438	0.0283992	0.0373836	0.0484042	0.031661	0.044186	0.0264902	0.0505136	0.0535277	0.0472742	0.220482	0.170146	0.226135	0.0276874
Lipid-B-P-0711	TG(16:1_16:2_18:1)	GL	TG	0.167411	0.147169	0.142091	0.406266	0.460178	0.450713	0.22177	0.226732	0.199808	0.100435	0.0893473	0.103674	0.192392	0.193148	0.212961	0.0689206	0.0575468	0.0708234	0.182261	0.184296	0.201366	0.536769	0.503615	0.382913	0.30852	0.326195	0.334951	0.291919	0.217778	0.360227	0.239459	0.210921	0.220939	0.445241	0.439069	0.517589	0.275835	0.285071	0.239384	0.28121	0.280723	0.231145	0.458833	0.476203	0.420317	0.242657
Lipid-B-P-0712	TG(16:0_16:2_18:2)	GL	TG	0.276862	0.276247	0.264476	1.0511	1.08263	0.922889	0.622602	0.638395	0.659366	0.263397	0.236236	0.240346	0.401976	0.476353	0.403683	0.160388	0.147687	0.181598	0.347164	0.3231	0.295677	0.729517	0.749096	0.614676	0.640955	0.841375	0.714234	0.660407	0.539428	0.689645	0.419174	0.420358	0.361817	1.3261	1.3423	1.44733	1.06017	1.08564	0.899209	0.835818	0.747008	0.722179	1.71459	1.53672	1.52396	0.535465
Lipid-B-P-0713	TG(15:0_18:2_18:2)	GL	TG	0.239454	0.252341	0.233363	0.726623	0.870688	0.796664	0.796679	0.824404	0.754363	0.463127	0.41357	0.439958	0.458926	0.409716	0.405611	0.177177	0.163138	0.207102	0.434625	0.419265	0.412152	0.561997	0.589362	0.523903	0.757621	0.806934	0.845313	0.591303	0.49244	0.632649	0.429956	0.368392	0.293578	1.061	1.16986	1.21844	0.954958	1.11975	0.855138	1.08698	0.961688	1.01949	1.51035	1.30493	1.4873	0.564465
Lipid-B-P-0714	TG(16:0_17:1_18:3)	GL	TG	0.0292081	0.0248611	0.0350703	0.071101	0.09532	0.0962787	0.132387	0.130617	0.112519	0.0653384	0.0496284	0.0554902	0.160431	0.153282	0.138399	0.0232935	0.0240822	0.0259603	0.0780988	0.0712356	0.0712841	0.0570681	0.0643409	0.0489317	0.135958	0.127688	0.113961	0.104634	0.0773106	0.0836302	0.0742317	0.0636198	0.0508869	0.10304	0.103081	0.117701	0.118059	0.147126	0.127282	0.144577	0.130402	0.138429	0.233061	0.216746	0.236218	0.0828767
Lipid-B-P-0716	TG(16:0_18:2_18:2)	GL	TG	30.2301	30.8362	31.6337	108.918	116.191	115.636	82.991	84.8625	89.0888	44.0306	37.9046	42.4458	51.2319	54.8861	50.9843	24.662	22.2196	27.0905	45.9545	46.7678	43.4835	74.164	76.403	66.4168	93.4688	99.8382	85.8132	93.2665	82.4905	93.6004	49.8146	49.3412	40.8575	123.918	131.777	130.316	108.371	121.824	112.569	86.9543	82.645	82.2807	126.588	131.737	121.984	65.3542
Lipid-B-P-0717	TG(16:0_18:1_18:3)	GL	TG	1.56501	1.60247	1.47177	6.74021	6.96143	7.39676	4.97414	4.74077	4.95799	2.04119	2.08601	2.22975	2.82298	3.13635	2.99907	1.19999	1.09782	1.21237	2.85516	2.3277	2.66172	4.13704	3.63699	3.59432	5.43998	6.15624	5.37287	5.04678	4.61739	5.4396	2.83943	2.7355	2.18614	8.26121	8.69004	8.49781	6.8197	7.19649	6.63352	5.41109	5.21451	5.20701	8.93853	8.75584	8.94551	3.42975
Lipid-B-P-0719	TG(16:0_16:0_21:4)	GL	TG	0.0134867	0.0149002	0.013188	0.0367358	0.0422499	0.0380914	0.0385261	0.0467209	0.0421253	0.0235404	0.0251313	0.0232092	0.0175344	0.0231612	0.0184165	0.0100292	0.00792045	0.00774243	0.0223867	0.0211869	0.0258483	0.02987	0.0364344	0.0276642	0.0277716	0.0335984	0.0322223	0.0334426	0.0326935	0.0334966	0.0301257	0.0257248	0.0238648	0.0537438	0.0568182	0.0507402	0.063266	0.0554204	0.0560581	0.0678584	0.0685002	0.0619111	0.0643316	0.0592392	0.0619922	0.0336247
Lipid-B-P-0720	TG(17:0_18:2_18:2)	GL	TG	0.314056	0.332686	0.339236	0.902261	1.05625	1.05253	1.04629	1.0236	1.04723	0.548413	0.49242	0.539272	0.486182	0.516768	0.476289	0.261164	0.240824	0.265805	0.460171	0.469914	0.454019	0.630732	0.676829	0.534752	0.562971	0.689651	0.650917	0.802118	0.684192	0.789473	0.655678	0.604142	0.453027	1.3025	1.4633	1.41015	1.53754	1.49785	1.43018	1.32297	1.35	1.47288	1.61146	1.36602	1.58855	0.708177
Lipid-B-P-0721	TG(18:1_18:1_18:2)	GL	TG	0.0906253	0.0656529	0.0748945	0.0847457	0.0769404	0.0994387	0.0745865	0.0823706	0.084143	0.117761	0.112517	0.0962767	0.119052	0.119193	0.128414	0.0400802	0.0503014	0.0343504	0.106859	0.105159	0.0846477	0.1076	0.131604	0.0882319	0.0256658	0.03262	0.0370815	0.0334711	0.033355	0.0488411	0.072928	0.0924134	0.058227	0.126055	0.115738	0.131775	0.0621096	0.0533973	0.0676024	0.196016	0.219739	0.251132	0.268183	0.248751	0.262468	0.0783753
Lipid-B-P-0722	TG(16:0_18:3_20:1)	GL	TG	0.0153345	0.0236768	0.0142313	0.051705	0.0762939	0.0662076	0.0590648	0.0581599	0.0706748	0.0378517	0.0308515	0.0280229	0.0423836	0.0372002	0.0428478	0.0121198	0.00600898	0.0087538	0.0435299	0.0342251	0.0326615	0.0330875	0.0497232	0.04035	0.0472455	0.0580526	0.0460231	0.0615766	0.0503673	0.0630127	0.0161805	0.0206742	0.0116728	0.0717008	0.0752831	0.0757389	0.0673601	0.0821887	0.0760365	0.0567196	0.0551253	0.0552998	0.107273	0.0956522	0.109187	0.0266085
Lipid-B-P-0723	TG(16:0_18:2_20:2)	GL	TG	0.155831	0.138876	0.153388	0.534705	0.615524	0.552579	0.527463	0.535612	0.509392	0.333831	0.308515	0.330171	0.448133	0.427676	0.376854	0.0968491	0.106857	0.106375	0.265673	0.256688	0.232441	0.594012	0.58641	0.51648	0.490332	0.561175	0.512829	0.470128	0.420621	0.511187	0.232546	0.221792	0.17427	0.6579	0.69389	0.708773	0.67104	0.613879	0.622825	0.639485	0.663028	0.689979	0.804548	0.736632	0.808402	0.292861
Lipid-B-P-0724	TG(16:0_18:1_20:3)	GL	TG	0.0141464	0.011747	0.0121548	0.0585149	0.053535	0.0481278	0.0447794	0.0432818	0.0381377	0.0302288	0.0256145	0.0280229	0.0407639	0.0450452	0.0420734	0.00533491	0.00832013	0.0109423	0.0218773	0.0240404	0.0205767	0.0346507	0.0305366	0.028783	0.0314119	0.0436776	0.0299808	0.0337266	0.0211114	0.0306206	0.0172095	0.0150766	0.0110152	0.0673319	0.0701928	0.0780418	0.0599326	0.0725493	0.0521616	0.0689532	0.0655407	0.076608	0.100568	0.0948277	0.0871394	0.0189663
Lipid-B-P-0727	TG(16:0_18:3_22:1)	GL	TG	0.102055	0.101539	0.10284	0.33049	0.386912	0.375705	0.236959	0.235561	0.2493	0.295614	0.256254	0.246188	0.320312	0.323762	0.276968	0.0392359	0.0448854	0.043444	0.192977	0.178268	0.18113	0.276869	0.28718	0.226474	0.177066	0.180829	0.178542	0.139454	0.106421	0.128722	0.152876	0.14057	0.0961216	0.450759	0.483732	0.535919	0.322391	0.353327	0.337366	0.567994	0.490128	0.588879	0.689085	0.683454	0.741999	0.142159
Lipid-B-P-0728	TG(16:0_20:2_20:2)	GL	TG	0.0103195	0.00851097	0.00771299	0.0389041	0.0486975	0.0434819	0.034155	0.0378182	0.0312313	0.0416301	0.0429319	0.0406496	0.0754821	0.0728465	0.0689757	0.00453047	0.00417995	0.00385851	0.020138	0.0195069	0.0189555	0.0399175	0.0425194	0.0344152	0.0187078	0.021534	0.0284907	0.0171351	0.0175526	0.0195824	0.0160573	0.0118504	0.00973938	0.0514396	0.044227	0.0435599	0.0463768	0.0410906	0.0384222	0.0890718	0.0812511	0.0893787	0.0968444	0.0876295	0.104936	0.0139282
Lipid-B-P-0729	TG(18:1_18:3_20:0)	GL	TG	1.87576	1.87187	1.74542	6.19343	7.33798	7.17254	4.62013	4.46561	4.92547	5.07155	4.6543	4.37985	5.43137	6.03138	5.24641	0.875044	0.782689	0.85173	3.39014	3.18946	3.20137	5.24169	5.6042	4.46842	2.7403	3.33706	3.12041	2.39628	2.08696	2.60054	2.60367	2.46815	1.88568	8.56443	9.20474	9.31919	5.94574	6.46458	6.18504	9.46657	10.1695	10.3904	13.2496	11.7407	13.2964	2.58132
Lipid-B-P-0730	TG(18:0_18:2_20:2)	GL	TG	0.0212377	0.0206579	0.0226248	0.0655775	0.0800507	0.070149	0.0717112	0.0745199	0.0740196	0.114178	0.100576	0.0904597	0.163777	0.158748	0.157925	0.00971017	0.00880875	0.0105752	0.0515765	0.0504048	0.0452123	0.0870926	0.080299	0.0760464	0.0358347	0.0464907	0.0488413	0.0485056	0.0398043	0.0456923	0.0329109	0.031601	0.0182066	0.0959852	0.10725	0.0955679	0.0956603	0.0774703	0.0979968	0.20224	0.184519	0.194461	0.229606	0.218932	0.233973	0.0310794
Lipid-B-P-0732	TG(16:0_18:2_22:2)	GL	TG	0.00519815	0.00625609	0.00572712	0.0207402	0.0296188	0.0299513	0.0263319	0.0157692	0.0190415	0.0189302	0.0185102	0.0184354	0.0196922	0.019974	0.0171773	0.00426231	0.00239015	0.00403	0.0133867	0.0139824	0.0117945	0.0327941	0.031785	0.0226751	0.0151507	0.0194804	0.0205947	0.0191914	0.0199298	0.020679	0.0130316	0.0120683	0.00794416	0.0376517	0.0339995	0.036696	0.0325034	0.0231887	0.0181535	0.034137	0.0353836	0.0316686	0.047358	0.0476432	0.0457656	0.0109066
Lipid-B-P-0733	TG(18:1_18:1_20:2)	GL	TG	0.0372016	0.0408042	0.0312804	0.029666	0.0280177	0.0279808	0.0287695	0.0358645	0.0317817	0.0985832	0.0948247	0.101481	0.0284102	0.0295041	0.0324905	0.0158073	0.0122593	0.0164344	0.0720043	0.0539645	0.0579897	0.116661	0.0942398	0.079932	0.01963	0.0225323	0.0189938	0.0115992	0.0086519	0.018538	0.0513569	0.0420893	0.0326531	0.0338069	0.0402189	0.041976	0.0339568	0.0444931	0.0424385	0.213715	0.192644	0.205453	0.0936518	0.0815323	0.0920728	0.0448925
Lipid-B-P-0734	TG(20:0_18:2_18:2)	GL	TG	1.39257	1.41401	1.22408	4.61905	5.00317	5.38597	3.21709	3.1957	3.48085	3.67484	3.47735	3.50674	3.94122	4.09925	3.91484	0.637936	0.607355	0.653089	2.43395	2.26395	2.21849	3.9111	4.0986	3.31662	2.0684	2.39584	2.26569	1.68715	1.56176	1.86685	1.93749	1.77075	1.25948	6.20457	6.70315	6.54719	4.42627	4.72412	4.48483	7.45851	7.33881	7.78628	9.9505	8.451	9.59995	1.8993
Lipid-B-P-0735	TG(18:2_21:0_18:2)	GL	TG	0.162096	0.173659	0.149382	0.504685	0.552721	0.521542	0.500781	0.539869	0.507111	0.437853	0.410123	0.415658	0.418571	0.426838	0.43131	0.0782462	0.075343	0.0866288	0.317752	0.33542	0.292272	0.466729	0.482697	0.388901	0.313028	0.401107	0.359548	0.218155	0.186647	0.241256	0.303181	0.284913	0.209554	0.712121	0.790092	0.723768	0.713735	0.664378	0.619866	0.968507	0.967396	1.00188	1.03197	0.868183	1.04763	0.292201
Lipid-B-P-0738	TG(18:1_18:3_22:0)	GL	TG	0.9021	0.993892	0.845094	2.95061	3.38309	3.2498	2.47173	2.33029	2.36268	2.34544	2.32984	2.23372	1.78292	1.73053	1.64707	0.413163	0.387484	0.418349	1.5531	1.42366	1.3518	2.69873	2.77051	2.35733	1.55355	1.8757	1.72849	1.36409	1.28786	1.56905	1.16818	1.06987	0.740185	4.0997	4.90072	4.29957	3.26865	3.07548	2.73231	4.28757	4.43074	4.34344	5.07352	4.6771	5.27569	1.05007
Lipid-B-P-0739	TG(18:2_18:2_22:0)	GL	TG	0.624418	0.630205	0.609528	2.01178	2.35166	2.23424	1.70918	1.69737	1.60254	1.69129	1.59918	1.63767	1.23598	1.27839	1.17766	0.276412	0.286276	0.282828	1.09464	1.09049	1.0551	1.85642	1.92556	1.53055	1.07825	1.39943	1.17191	0.980949	0.908913	1.04962	0.801585	0.742734	0.550767	3.08844	3.20541	3.02058	2.13824	2.22568	1.90434	3.09001	3.0799	3.07548	3.64745	3.23012	3.54504	0.750471
Lipid-B-P-0741	TG(18:3_20:0_20:1)	GL	TG	0.0567118	0.0519156	0.0474077	0.158796	0.179056	0.225048	0.113069	0.140105	0.126217	0.123842	0.127107	0.127767	0.0869925	0.102002	0.101844	0.0149844	0.0259383	0.0218307	0.0818365	0.0863	0.0819185	0.144911	0.143411	0.115578	0.0926156	0.099665	0.112436	0.0692914	0.0874722	0.0871995	0.0683946	0.0539149	0.0375921	0.215371	0.266406	0.246545	0.160164	0.163756	0.150415	0.241582	0.205597	0.242261	0.282472	0.267472	0.287511	0.0646651
Lipid-B-P-0744	TG(18:1_20:1_20:2)	GL	TG	0.0364366	0.0408107	0.0406352	0.114269	0.127347	0.142449	0.0894031	0.102418	0.102392	0.0989616	0.0967781	0.10003	0.0809633	0.0990414	0.0853732	0.0183887	0.0162801	0.0181776	0.0683962	0.0695683	0.0683136	0.11277	0.107486	0.092691	0.0668136	0.0790852	0.076076	0.0584221	0.0578399	0.0783181	0.0500649	0.0395937	0.0364264	0.174647	0.203437	0.193481	0.135922	0.157011	0.138272	0.171207	0.170475	0.187496	0.228446	0.218947	0.244245	0.0444943
Lipid-B-P-0745	TG(17:1_18:1_24:2)	GL	TG	0.0187885	0.0184558	0.015899	0.0476423	0.0547142	0.0519484	0.0453689	0.0470097	0.0480741	0.0434101	0.0428151	0.044922	0.0329271	0.0398802	0.0373337	0.00853427	0.0105654	0.00750516	0.0298888	0.0372399	0.0286148	0.0520245	0.056004	0.0487795	0.0396943	0.0414757	0.0439993	0.0328187	0.0244357	0.0258675	0.0360962	0.0310649	0.0251398	0.0632457	0.0786568	0.0751229	0.0696665	0.0566779	0.0487394	0.0873317	0.0915829	0.0944632	0.0943568	0.0824778	0.0949069	0.0394385
Lipid-B-P-0746	TG(23:0_18:2_18:2)	GL	TG	0.396646	0.464917	0.364602	1.13253	1.20595	1.22312	1.09419	1.1621	1.1083	1.08667	1.08577	1.05417	0.775098	0.822188	0.796824	0.245692	0.224516	0.236816	0.757831	0.726924	0.710962	1.32452	1.28343	1.03947	0.74978	0.898142	0.80902	0.650859	0.543657	0.688344	0.899627	0.820796	0.544202	1.73648	1.80737	1.77312	1.64214	1.5607	1.30252	2.2118	2.35264	2.21509	2.14877	1.8691	2.2296	0.833928
Lipid-B-P-0749	TG(18:1_20:2_22:1)	GL	TG	0.0478135	0.0400278	0.0366932	0.122653	0.140497	0.154512	0.0773289	0.0853287	0.0794521	0.109978	0.0939886	0.10089	0.0461255	0.0518308	0.0500393	0.0179489	0.0206078	0.0245457	0.0649017	0.0628787	0.0548518	0.120703	0.109216	0.0842628	0.0724447	0.0787215	0.0674019	0.0436557	0.0457755	0.0623633	0.0693097	0.0587058	0.0486182	0.206883	0.199241	0.2015	0.104915	0.0894625	0.0886803	0.210121	0.194763	0.184759	0.163811	0.158953	0.158109	0.0662903
Lipid-B-P-0751	TG(18:3_20:0_22:1)	GL	TG	0.0541685	0.0580403	0.052159	0.160499	0.180153	0.200531	0.08786	0.114957	0.0978546	0.136464	0.128347	0.125505	0.0505606	0.0623633	0.0695462	0.0308637	0.0281422	0.0324647	0.0885863	0.0864583	0.0703533	0.149238	0.143845	0.102824	0.0693679	0.102338	0.074891	0.0833936	0.0707173	0.0812108	0.0721272	0.0812626	0.0766949	0.239252	0.255874	0.266237	0.125954	0.134749	0.12222	0.201594	0.228986	0.238659	0.214366	0.18695	0.186281	0.0864524
Lipid-B-P-0752	TG(20:1_20:1_20:2)	GL	TG	0.00116205	0.00217733	0.00166969	0.00721002	0.00835618	0.00833918	0.00514523	0.00305169	0.0050826	0.00734143	0.00968281	0.00832646	0.00570655	0.00803793	0.00689808	0.0014413	0.00149198	0.000785828	0.00464463	0.00646926	0.00381577	0.0119562	0.013467	0.00857359	0.00495085	0.00372413	0.00391737	0	0	0	0.00115966	0.00176466	0.00146216	0.00861309	0.0115319	0.0120788	0.00510548	0.00811275	0.00531513	0.0162006	0.0148577	0.0181425	0.0147712	0.0142696	0.0134249	0.00239195
Lipid-B-P-0753	TG(18:1_24:0_18:3)	GL	TG	0.99561	1.12078	0.997692	3.23208	3.56908	3.51417	1.89561	1.92286	1.81104	2.49321	2.41644	2.31257	1.06739	1.06433	1.05733	0.62027	0.598581	0.57951	1.64869	1.42384	1.51737	2.63949	2.64308	2.30102	1.39295	1.76518	1.50358	1.46079	1.35859	1.54384	1.54116	1.34185	0.945353	4.8132	4.90033	5.01647	2.30027	2.39493	2.13742	4.08061	4.42391	4.50091	3.38919	3.04057	3.44965	1.56714
Lipid-B-P-0754	TG(18:2_24:0_18:2)	GL	TG	0.747464	0.739084	0.66715	2.16853	2.53518	2.51012	1.28631	1.37622	1.31885	1.69861	1.70372	1.5954	0.700753	0.735886	0.756244	0.43299	0.382675	0.391397	1.10733	0.999107	1.03294	1.95465	1.84986	1.51732	0.969192	1.22624	1.0672	0.962664	0.905241	1.04216	1.01992	0.923965	0.687257	3.25102	3.68258	3.29293	1.52884	1.56976	1.42116	3.04523	3.01883	3.15341	2.48541	2.13743	2.47225	1.14099
Lipid-B-P-0755	TG(25:0_18:2_18:2)	GL	TG	0.260953	0.278455	0.246117	0.917821	1.07331	1.11905	0.576927	0.577104	0.568968	0.527191	0.521406	0.508679	0.335958	0.369762	0.321223	0.200634	0.184292	0.193918	0.390063	0.394089	0.379548	0.649897	0.698124	0.527552	0.461116	0.582076	0.515764	0.417334	0.366154	0.409128	0.567375	0.487016	0.374489	1.25929	1.31875	1.3846	0.737081	0.67083	0.596889	1.00405	0.992168	1.06966	0.934078	0.794068	0.946367	0.615179
Lipid-B-P-0756	TG(20:1_24:1_18:2)	GL	TG	0.523136	0.56781	0.539832	2.23993	2.62908	2.59437	0.823573	0.853636	0.838595	0.971687	1.00512	0.906817	0.404651	0.407844	0.398539	0.416252	0.376915	0.437087	0.743796	0.727895	0.641108	1.17743	1.25174	1.03683	0.803014	0.981392	0.886215	0.765967	0.703521	0.812836	0.881343	0.758817	0.605274	2.71966	3.0496	2.91258	0.915032	0.846231	0.824772	1.79551	1.80083	1.98693	1.34267	1.18953	1.33704	0.96503
Lipid-B-P-0766	TG(14:0_18:2_18:3)	GL	TG	0.0402665	0.0487741	0.0434546	0.102968	0.133851	0.143448	0.0839233	0.0881971	0.0849604	0.0343791	0.0290639	0.0311041	0.0383342	0.0602855	0.0364117	0.0270921	0.0353075	0.0258535	0.0482745	0.0528592	0.0498373	0.069123	0.0628615	0.0603125	0.090183	0.115956	0.101714	0.114812	0.0748352	0.118207	0.110546	0.119387	0.0688592	0.154374	0.170194	0.160874	0.127532	0.136263	0.133825	0.138184	0.121271	0.120623	0.232953	0.203369	0.22019	0.120381
Lipid-B-P-0769	TG(16:0_16:1_18:4)	GL	TG	0.0361366	0.0324348	0.0439719	0.0577283	0.0906031	0.0680369	0.0446564	0.0371489	0.0443489	0.0241882	0.0157914	0.0225764	0.0504397	0.041136	0.0397876	0.014415	0.0130308	0.0163299	0.0404037	0.0492493	0.040175	0.0922451	0.0823006	0.0726263	0.0577362	0.095812	0.0749345	0.0498871	0.0608193	0.0666686	0.0896384	0.0794267	0.0665554	0.0753865	0.0835952	0.0872497	0.0624499	0.0537944	0.0496996	0.0701311	0.0662125	0.0673022	0.118524	0.0898727	0.108624	0.0674864
Lipid-B-P-0770	TG(14:0_14:0_22:5)	GL	TG	0.0258119	0.0243871	0.0307804	0.0571392	0.0628181	0.0598296	0.0486344	0.0616622	0.057803	0.0176807	0.0144109	0.0138672	0.025346	0.0224593	0.024596	0.0171242	0.0132086	0.0164334	0.0230878	0.0268164	0.0222488	0.0354134	0.0330717	0.0359362	0.0493859	0.0674042	0.0608075	0.0441585	0.0355405	0.0471645	0.0573157	0.0520467	0.0441569	0.0896715	0.103743	0.082947	0.070944	0.0712124	0.0675187	0.0668843	0.0608728	0.0667098	0.133701	0.106178	0.131182	0.0652716
Lipid-B-P-0772	TG(16:0_16:2_18:3)	GL	TG	0.0314905	0.0317032	0.0349189	0.0699808	0.052429	0.0794557	0.0426032	0.0331055	0.0408607	0.0156916	0.0147257	0.0141783	0.0360644	0.0345164	0.036894	0.014415	0.0148342	0.0173133	0.0430273	0.0402246	0.0447519	0.0773983	0.0699303	0.0686054	0.0572591	0.0862567	0.0638786	0.0580028	0.0450513	0.0546115	0.0646454	0.05698	0.0504285	0.0686641	0.058817	0.0721902	0.0562288	0.0597189	0.0416991	0.0651959	0.0401072	0.0561642	0.112742	0.0788312	0.104455	0.0607117
Lipid-B-P-0775	TG(15:0_18:2_18:3)	GL	TG	0.320257	0.342261	0.326187	1.01603	1.24577	1.18548	0.858716	0.912381	0.909653	0.387095	0.352231	0.350595	0.382162	0.322178	0.367853	0.168434	0.145955	0.183182	0.613687	0.584777	0.527531	0.524758	0.564842	0.45492	0.783708	0.787927	0.757083	0.750101	0.626165	0.923257	0.581676	0.506735	0.434756	1.57486	1.78941	1.62393	1.41866	1.35687	1.29689	1.49778	1.26228	1.52076	2.64596	2.03953	2.45128	0.665134
Lipid-B-P-0776	TG(15:1_18:2_18:2)	GL	TG	0.322882	0.357142	0.33934	1.31557	1.47674	1.51935	0.777803	0.88154	0.833637	0.409571	0.384253	0.366412	0.279568	0.331795	0.269759	0.166615	0.141564	0.188972	0.723083	0.62149	0.618039	0.58664	0.569977	0.457475	0.633275	0.814192	0.644645	0.808361	0.694891	0.944896	0.469251	0.506735	0.354052	2.17551	2.30612	2.27301	1.51356	1.45327	1.34374	1.73817	1.46985	1.61475	2.27847	1.90373	2.33408	0.734033
Lipid-B-P-0777	TG(13:0_16:0_22:5)	GL	TG	0.147528	0.164682	0.129423	0.316312	0.368572	0.299998	0.493305	0.460046	0.53971	0.172819	0.158874	0.16818	0.277003	0.312561	0.222183	0.0948742	0.0886065	0.10554	0.252679	0.214768	0.207392	0.264854	0.272151	0.238961	0.390641	0.480636	0.377292	0.356844	0.282538	0.389499	0.356826	0.306048	0.240027	0.476121	0.417443	0.452171	0.618079	0.629029	0.564616	0.604924	0.523738	0.588058	1.15393	1.0054	1.17951	0.333892
Lipid-B-P-0779	TG(16:1_18:2_18:2)	GL	TG	1.05422	1.02881	0.978868	3.60579	4.29691	3.96023	1.50995	1.37707	1.71575	0.924239	0.758809	0.841554	0.50068	0.550011	0.521107	0.713537	0.653986	0.915158	1.40794	1.46371	1.33298	1.69118	1.86902	1.46032	2.51622	3.04416	2.71821	2.13735	1.62263	2.38583	1.27722	1.19109	0.976681	4.667	4.7359	5.09161	2.03614	2.07789	2.12825	2.58905	2.33854	2.20286	3.61182	3.39849	3.39736	2.03144
Lipid-B-P-0780	TG(16:0_18:2_18:3)	GL	TG	16.8142	15.8861	15.5924	38.9815	43.4688	46.9816	44.5821	47.5573	45.341	18.9926	17.0043	16.4827	28.6848	27.6228	25.9307	12.0244	11.1099	13.0316	22.9231	22.5289	21.4539	34.2263	33.9348	28.8427	48.351	53.1393	44.2026	45.4126	38.8188	48.6454	31.5577	29.0758	25.5949	45.9253	48.9117	45.2313	54.429	58.0732	60.1626	47.5375	41.7158	44.1062	69.4963	68.5009	68.2008	39.0662
Lipid-B-P-0781	TG(14:0_16:0_22:5)	GL	TG	0.523109	0.491712	0.468038	1.40577	1.59385	1.51522	1.66387	1.83174	1.64104	0.596693	0.53342	0.603024	0.852721	0.897129	0.790387	0.332984	0.336186	0.404061	0.6999	0.693197	0.667804	1.09222	1.21904	0.940635	1.8403	1.82383	1.70205	1.65361	1.31984	1.74048	0.974065	0.913083	0.865514	1.76254	1.93059	1.74993	1.90996	2.1073	2.06558	1.57384	1.38153	1.47021	2.54073	2.6179	2.63676	1.20432
Lipid-B-P-0782	TG(16:3_18:1_18:1)	GL	TG	0.165473	0.176512	0.185878	0.434888	0.387222	0.482115	0.516144	0.536979	0.48046	0.218364	0.17405	0.203688	0.327267	0.304339	0.292967	0.115091	0.109917	0.135133	0.234656	0.242619	0.223478	0.341004	0.3524	0.292324	0.609321	0.578123	0.502995	0.493615	0.442535	0.5549	0.346638	0.285657	0.291151	0.534967	0.564167	0.547471	0.570267	0.657918	0.645494	0.496861	0.487094	0.470467	0.788372	0.807142	0.752997	0.404133
Lipid-B-P-0783	TG(14:0_18:1_20:4)	GL	TG	0.0214048	0.0205258	0.0257822	0.0665122	0.0442182	0.0553652	0.0605042	0.0802202	0.0646625	0.0274225	0.0255441	0.0270691	0.0445918	0.0393563	0.040392	0.0128172	0.0131322	0.0165906	0.0328248	0.0354597	0.0410147	0.0410212	0.0401997	0.0418348	0.0853543	0.0723655	0.0713847	0.0700934	0.0631453	0.0640457	0.0499457	0.0318814	0.0312326	0.0687638	0.0626277	0.0815646	0.0779324	0.0722852	0.0919986	0.0499547	0.0660092	0.0578282	0.0996363	0.108061	0.113837	0.0476877
Lipid-B-P-0784	TG(16:0_18:1_18:4)	GL	TG	0.528447	0.521971	0.526877	1.53733	1.60635	1.6997	1.73286	1.72199	1.83425	0.611928	0.510881	0.600344	0.972675	0.933796	0.932507	0.393767	0.338812	0.406737	0.686336	0.709193	0.686208	1.15514	1.11724	0.927642	1.86497	1.93064	1.82145	1.55982	1.54758	1.80159	0.956671	0.958992	0.786109	1.95369	1.89177	1.8661	2.10541	2.08525	2.21849	1.59264	1.46251	1.53392	2.66527	2.86748	2.86494	1.1666
Lipid-B-P-0785	TG(16:0_17:1_20:4)	GL	TG	0.0107698	0.00604879	0.00984083	0.0208264	0.0196031	0.0181015	0.0302099	0.0475421	0.0314225	0.0123881	0.00992738	0.0142473	0.0194552	0.0209955	0.0218205	0.00620504	0.00467183	0.00870363	0.0188329	0.0074524	0.00865846	0.0191339	0.0251796	0.0140509	0.029337	0.0431559	0.0294363	0.0182128	0.0326177	0.0330461	0.0227061	0.0239022	0.0184557	0.023441	0.0216224	0.0303986	0.0334456	0.0318497	0.0326477	0.0341235	0.0374131	0.0445821	0.0693727	0.0429095	0.0445824	0.0205388
Lipid-B-P-0786	TG(17:1_18:2_18:2)	GL	TG	0.10824	0.102778	0.0959617	0.341742	0.388508	0.407533	0.32098	0.29747	0.306369	0.195629	0.184293	0.210033	0.100722	0.101375	0.083379	0.0942844	0.0886314	0.100092	0.223072	0.229263	0.224746	0.19978	0.208813	0.186201	0.290862	0.314848	0.276288	0.216747	0.210174	0.268345	0.182608	0.170064	0.123755	0.509696	0.555027	0.625558	0.427501	0.420915	0.366908	0.44224	0.466416	0.483181	0.455733	0.447986	0.494787	0.290281
Lipid-B-P-0787	TG(17:1_18:1_18:3)	GL	TG	0.0206172	0.0222472	0.0307186	0.0435845	0.0655131	0.0527542	0.025085	0.017742	0.0214135	0.0353577	0.0234439	0.0354141	0	0	0	0.0218385	0.0199154	0.0224934	0.0446696	0.0441724	0.0358097	0.0419512	0.0368805	0.0348631	0.0177276	0.00537413	0.022542	0.0202698	0.0468222	0.0205482	0.0436946	0.0318869	0.0301318	0.0883137	0.0773355	0.0522554	0.0269074	0.0493143	0.0394936	0.0731607	0.0616069	0.0669977	0.0299557	0.0296357	0.0297957	0.0424468
Lipid-B-P-0788	TG(17:1_17:2_19:2)	GL	TG	0.00423195	0.00574122	0.00663305	0.0153784	0.0133058	0.0143421	0.0236285	0.0218588	0.0285421	0.00549722	0.00623643	0.00751868	0.0104963	0.011181	0.0120887	0.00368005	0.00461844	0.00413422	0.00584564	0.0074524	0.0115179	0.011818	0.0135582	0.00636516	0.0128381	0.0197866	0.0173778	0.0174852	0.0181765	0.0192562	0.0141288	0.012241	0.0131849	0.0145592	0.0233585	0.0168071	0.0217522	0.0363631	0.0303209	0.0316666	0.0217994	0.0211703	0.0354459	0.0304954	0.0430362	0.012022
Lipid-B-P-0789	TG(17:0_18:2_18:3)	GL	TG	0.287556	0.271683	0.301749	0.636432	0.677984	0.672554	1.04656	0.942875	0.961004	0.278732	0.252766	0.272416	0.336622	0.323007	0.304118	0.192061	0.164715	0.201815	0.29504	0.295386	0.296632	0.388816	0.413911	0.340708	0.596769	0.708408	0.627459	0.732524	0.549766	0.79261	0.707196	0.674032	0.503093	0.787254	0.899617	0.952154	1.197	1.21791	1.13385	0.805314	0.823088	0.851793	1.23048	1.12536	1.29624	0.572347
Lipid-B-P-0790	TG(18:1_18:2_18:2)	GL	TG	0.141968	0.171896	0.161602	0.676921	0.847638	0.842219	0.17816	0.180829	0.212871	0.378964	0.35825	0.384781	0.056158	0.0628688	0.047128	0.0600513	0.057918	0.0805667	0.278796	0.257479	0.293282	0.353514	0.332978	0.283147	0.287922	0.339246	0.316179	0.313553	0.273982	0.342117	0.360599	0.321391	0.246046	0.851265	0.940894	0.899899	0.343698	0.499852	0.450517	1.19144	0.96059	0.97313	0.416792	0.36199	0.388875	0.267148
Lipid-B-P-0791	TG(16:0_18:1_20:4)	GL	TG	0.0452092	0.0416719	0.0386739	0.0883268	0.0825705	0.108231	0.169389	0.136296	0.14555	0.0826115	0.0711327	0.0722503	0.128207	0.134827	0.127735	0.0292068	0.0246864	0.0345483	0.0650057	0.0718738	0.0668032	0.169999	0.179835	0.134461	0.185238	0.217614	0.207812	0.156267	0.140867	0.174215	0.089829	0.0750791	0.0721734	0.11128	0.114404	0.11871	0.166866	0.200953	0.162859	0.175873	0.158409	0.166786	0.244672	0.272316	0.293293	0.0843184
Lipid-B-P-0792	TG(18:0_18:2_18:3)	GL	TG	3.14259	3.22957	3.03866	8.73203	9.98587	10.4928	10.114	9.79713	11.3087	6.53024	5.71648	6.31152	10.7737	10.3014	10.3785	1.47399	1.55172	1.72189	5.46384	5.50757	5.13244	6.34245	6.60564	5.5019	6.36995	6.78492	6.58596	6.4495	5.23907	7.72604	5.87738	6.1117	4.45616	11.8459	11.8948	12.4326	15.1534	14.7298	13.7744	16.9215	15.0805	16.1218	30.3589	27.2041	27.7581	5.20381
Lipid-B-P-0793	TG(16:0_18:3_20:2)	GL	TG	0.0358365	0.0302121	0.0317678	0.0520902	0.0696689	0.080538	0.0986735	0.103099	0.0987187	0.0579592	0.0463009	0.0578556	0.103158	0.0979642	0.0780315	0.0241843	0.0198576	0.0155882	0.0439909	0.0495681	0.0320438	0.0769412	0.0773804	0.0713906	0.0963137	0.131285	0.104431	0.090242	0.0980989	0.0946819	0.0587738	0.0534774	0.0489357	0.0674346	0.0550637	0.0732684	0.125469	0.127557	0.120915	0.125386	0.11228	0.134644	0.194246	0.211435	0.197187	0.0709611
Lipid-B-P-0794	TG(18:0_18:1_18:4)	GL	TG	0.0782891	0.0862086	0.0812152	0.279324	0.307059	0.271847	0.328912	0.294184	0.308662	0.191973	0.159337	0.1672	0.285504	0.285308	0.288433	0.0510436	0.0366226	0.0566593	0.153548	0.150081	0.135236	0.168179	0.180374	0.14466	0.185238	0.178173	0.174751	0.200368	0.178021	0.195928	0.162206	0.163066	0.139426	0.351275	0.387584	0.370171	0.44208	0.447969	0.416858	0.45494	0.430871	0.458092	0.818147	0.814478	0.764657	0.16335
Lipid-B-P-0795	TG(18:1_18:1_18:3)	GL	TG	0.168156	0.157572	0.156077	0.509578	0.607667	0.586886	0.14664	0.138995	0.153001	0.156044	0.150025	0.168861	0.0478084	0.0498658	0.0477718	0.116418	0.113123	0.130316	0.191935	0.198272	0.184659	0.262536	0.265574	0.22276	0.230592	0.266156	0.270261	0.230703	0.211167	0.267634	0.205323	0.180453	0.14626	0.60127	0.594741	0.695666	0.282369	0.418863	0.371547	0.384202	0.382715	0.363184	0.283007	0.296174	0.268415	0.283844
Lipid-B-P-0798	TG(18:1_18:2_20:2)	GL	TG	0.0207925	0.0147537	0.0220616	0.05972	0.0668275	0.0783826	0.0565633	0.0724056	0.0582061	0.039779	0.0349635	0.034847	0.0664218	0.0567935	0.0600541	0.00782981	0.00814546	0.00998141	0.0282176	0.029835	0.0214634	0.0472049	0.0342185	0.0318466	0.0489008	0.0563484	0.0435891	0.0376139	0.0339242	0.0296994	0.0285411	0.0241183	0.0263297	0.0820154	0.0739162	0.082449	0.0843745	0.0861777	0.0849563	0.100181	0.0795022	0.0869612	0.17043	0.158176	0.169958	0.0393375
Lipid-B-P-0800	TG(18:2_18:2_20:1)	GL	TG	0.395371	0.45148	0.394772	1.11001	1.37116	1.28191	1.2953	1.27406	1.34533	0.838877	0.858073	0.846897	1.17002	1.2505	1.14927	0.211236	0.197338	0.20248	0.657736	0.629376	0.568807	0.914594	0.955613	0.771243	0.912289	1.02025	0.994969	0.65627	0.544718	0.729458	0.855377	0.824972	0.555707	1.48157	1.59968	1.67269	1.68749	1.72355	1.50944	2.08949	1.92217	2.15444	3.34489	3.14089	3.55317	0.750859
Lipid-B-P-0801	TG(18:2_18:3_20:0)	GL	TG	1.23731	1.28188	1.27125	3.47934	4.18005	3.98467	4.12912	3.73167	4.14581	2.67088	2.5969	2.69065	3.30719	3.67334	3.40129	0.594277	0.543031	0.633106	2.0903	1.9066	1.89976	2.84302	2.94891	2.47296	2.68166	2.98817	3.11351	2.0543	1.6576	2.31863	2.57408	2.37842	1.6502	4.49762	4.9921	5.1366	4.7197	4.90952	4.64855	5.9536	5.59654	6.47639	10.3267	9.16801	10.619	2.37174
Lipid-B-P-0806	TG(18:2_18:3_22:0)	GL	TG	0.653864	0.673177	0.617034	1.48284	1.65223	1.80247	1.66469	1.7167	1.70381	1.29155	1.25184	1.22488	1.11157	1.17359	0.986121	0.27698	0.262866	0.281338	0.944762	0.890438	0.878083	1.45153	1.46258	1.20468	1.23584	1.46096	1.46523	1.06832	0.921177	1.22193	1.17386	1.08719	0.77349	2.15999	2.33422	2.36783	1.97873	1.9517	1.68269	2.79717	2.8037	2.85352	3.61225	3.35445	3.92738	1.03893
Lipid-B-P-0807	TG(18:1_18:3_22:1)	GL	TG	0.0138983	0.00991758	0.011136	0.0205029	0.0310137	0.0294556	0.0258304	0.0287073	0.0325479	0.0210609	0.0200569	0.0205815	0.0218877	0.0208937	0.0158053	0.00325175	0.00643459	0.005762	0.0188654	0.0139131	0.0131424	0.0225333	0.024577	0.0182415	0.0209225	0.018042	0.0223273	0.0224781	0.0204706	0.0198195	0.0196008	0.0143464	0.0133761	0.0373635	0.0395196	0.040188	0.0421295	0.0366111	0.0341494	0.0472096	0.0431339	0.0476483	0.0634881	0.0618385	0.0674061	0.013882
Lipid-B-P-0809	TG(18:3_20:1_20:1)	GL	TG	0.565901	0.562366	0.511257	1.18842	1.46011	1.38901	1.41688	1.44685	1.42079	1.12976	0.995967	1.07766	0.911031	0.953376	0.871073	0.235462	0.228529	0.245179	0.798726	0.732268	0.73655	1.21652	1.24176	1.02769	1.00276	1.2028	1.14148	0.881229	0.756275	0.977546	0.993688	0.896652	0.665899	1.7809	1.93049	2.05013	1.64984	1.61789	1.4128	2.2277	2.12974	2.39588	3.31123	2.76523	3.34245	0.896856
Lipid-B-P-0813	TG(24:0_18:2_18:3)	GL	TG	0.754965	0.764649	0.711151	2.15298	2.414	2.48819	2.36007	2.30321	2.25908	1.28997	1.27796	1.27062	1.30416	1.2502	1.16515	0.451524	0.436855	0.454164	0.973031	0.932165	0.904357	1.63734	1.6806	1.44653	1.70267	2.11803	2.11557	1.40747	1.24449	1.477	1.65041	1.54395	1.165	2.76393	3.22103	3.10429	2.49983	2.53688	2.18402	2.77146	2.85983	2.73928	4.70679	4.11574	4.61864	1.63094
Lipid-B-P-0820	TG(14:0_14:0_22:6)	GL	TG	0.00315423	0.00450058	0.00387039	0.00552367	0.00623031	0.00587699	0.00788538	0.00645366	0.00789121	0.00180049	0.0010377	0.00183583	0.00179881	0.00161547	0.00170714	0.00186121	0.00238187	0.00194912	0.00286584	0.00340816	0.0018897	0.00218516	0.00307243	0.00265729	0.00766348	0.0110649	0.0111392	0.00633375	0.00696589	0.0047403	0.0119745	0.0110852	0.00680525	0.00742442	0.00545536	0.00881096	0.0104306	0.00816764	0.00692884	0.00868018	0.00680629	0.00637099	0.0121358	0.0140883	0.0152875	0.0111899
Lipid-B-P-0821	TG(14:0_18:3_18:3)	GL	TG	0.00925669	0.00869707	0.00550886	0.0092492	0.0122919	0.0121028	0.0197134	0.0144955	0.0108986	0.00218019	0.00210199	0.00267617	0.00425174	0.00634398	0.00416148	0.00455105	0.00372484	0.00449201	0.0062682	0.00644335	0.00626517	0.00548719	0.00819736	0.00392326	0.0151128	0.0151997	0.0139699	0.0135723	0.0088634	0.0127351	0.0240929	0.0233761	0.0209392	0.0136514	0.0184758	0.0156189	0.0184982	0.0256495	0.0176546	0.0174899	0.0158616	0.0115363	0.0259539	0.0212606	0.0326542	0.0210542
Lipid-B-P-0823	TG(15:0_18:3_18:3)	GL	TG	0.0485777	0.0629682	0.0507787	0.121918	0.120601	0.12671	0.139304	0.121786	0.14661	0.0379936	0.0395615	0.0404977	0.0536044	0.0564855	0.0517426	0.0264491	0.0216474	0.0288815	0.0870405	0.0831893	0.0817771	0.0676595	0.0626236	0.052139	0.119815	0.145416	0.11815	0.115756	0.0989046	0.13072	0.141412	0.114993	0.0972603	0.17294	0.179019	0.184314	0.168713	0.180321	0.167256	0.183149	0.174561	0.170704	0.243186	0.205807	0.254987	0.155971
Lipid-B-P-0824	TG(16:0_16:1_20:5)	GL	TG	3.19514	3.3458	3.09509	5.93063	6.35536	6.15943	10.2455	11.8351	10.9744	2.78643	2.42595	2.75398	3.90232	4.1702	3.70629	1.90881	1.73722	2.04757	3.81599	3.77697	3.3049	4.82052	4.76568	3.86252	11.2962	12.1745	11.4807	9.01181	7.33233	11.0718	8.62687	8.09145	6.68065	7.42974	7.90033	7.96457	12.3163	12.4672	12.4292	10.5836	9.76781	10.2916	22.564	19.9719	21.7777	8.49361
Lipid-B-P-0825	TG(16:0_18:2_18:4)	GL	TG	0.553824	0.586144	0.562986	0.680564	0.797536	0.785266	0.982194	0.961931	0.989491	0.405299	0.339782	0.352938	0.600957	0.597485	0.601961	0.228056	0.219576	0.259216	0.741548	0.755394	0.687209	0.552352	0.588549	0.513275	1.21822	1.43057	1.30774	0.807616	0.684179	0.936467	1.07092	0.928736	0.757845	1.08722	1.0069	1.0529	1.05392	1.14894	1.07286	1.18161	1.3342	1.16605	2.68382	2.20645	2.68111	0.959563
Lipid-B-P-0826	TG(14:0_16:0_22:6)	GL	TG	0.0128338	0.011899	0.0143548	0.0340282	0.0383814	0.0277297	0.0207558	0.0209331	0.0169113	0.00654581	0.00582882	0.00618731	0	0	0	0.0149752	0.00720566	0.00664725	0.0137484	0.0150281	0.0125376	0.0104194	0.016719	0.0110691	0.0292866	0.0303696	0.0255972	0.0170633	0.0233912	0.0221923	0.0176078	0.0130708	0.0153393	0.0187229	0.0338217	0.0323021	0.0245092	0.0173074	0.0182312	0.0136649	0.0185074	0.0184075	0.0235331	0.0278124	0.0333874	0.0357484
Lipid-B-P-0828	TG(16:1_16:1_20:4)	GL	TG	0.290225	0.30565	0.288164	0.590632	0.78009	0.728825	0.391819	0.366264	0.370095	0.174785	0.17239	0.1631	0.0928751	0.0975486	0.0937765	0.229374	0.191278	0.241597	0.334238	0.33248	0.322621	0.36405	0.364588	0.294226	0.621417	0.695305	0.605716	0.460439	0.406634	0.564562	0.461091	0.447829	0.347236	0.778884	0.867487	0.816184	0.466489	0.433908	0.473911	0.542576	0.523887	0.529246	0.755446	0.662199	0.755011	0.708249
Lipid-B-P-0829	TG(16:0_18:3_18:3)	GL	TG	2.70255	2.88041	2.86829	4.5695	5.17152	5.06742	9.08066	8.48533	8.05728	2.48245	2.08616	2.32618	3.0308	3.29227	2.92274	1.81917	1.66385	2.01553	3.54536	3.37799	3.10818	4.19285	4.36203	3.65514	9.01977	9.47053	8.93367	6.77117	6.20924	8.58428	7.88317	7.08638	5.90168	5.52277	6.04143	6.02891	9.2434	9.4971	9.32816	9.5788	8.3112	8.6415	17.2709	15.8928	17.1996	7.16312
Lipid-B-P-0830	TG(16:2_18:1_18:3)	GL	TG	0.187182	0.203264	0.201448	0.328129	0.441137	0.419627	0.126812	0.132428	0.105117	0.0628213	0.0462204	0.0598925	0.0258854	0.0157785	0.0286056	0.0883222	0.0660301	0.0848925	0.161571	0.196296	0.136917	0.336432	0.361984	0.311075	0.21042	0.209391	0.169043	0.209291	0.181243	0.213631	0.242445	0.256993	0.195403	0.413589	0.518943	0.535081	0.200418	0.199476	0.222575	0.236322	0.219347	0.23101	0.21073	0.159458	0.23523	0.303727
Lipid-B-P-0832	TG(17:0_18:3_18:3)	GL	TG	0.0853895	0.0889865	0.0749907	0.174179	0.171002	0.188326	0.28525	0.325926	0.316106	0.0699072	0.0623462	0.0707993	0.0630691	0.0653188	0.0683938	0.0454246	0.0463433	0.0568491	0.110039	0.103145	0.0954481	0.09634	0.0813985	0.0708816	0.191373	0.211216	0.19965	0.224001	0.18108	0.231777	0.214185	0.208205	0.161045	0.24041	0.22963	0.258163	0.355004	0.356573	0.355887	0.246479	0.223956	0.213695	0.449621	0.390403	0.438359	0.180321
Lipid-B-P-0833	TG(18:1_18:2_18:3)	GL	TG	1.44943	1.40321	1.51034	7.10521	6.95094	7.75654	2.92608	3.44673	3.13266	1.25334	1.18455	1.22627	0.486395	0.473586	0.480479	1.27453	1.153	1.33189	1.55433	1.49463	1.45764	1.94506	2.01482	1.66554	4.16913	4.23775	4.11008	4.52721	3.54695	4.55952	2.13048	1.74521	1.76475	7.82804	7.36058	8.76189	5.58346	5.30272	5.91565	3.2105	3.28736	3.35839	5.85254	5.74576	5.90469	2.83195
Lipid-B-P-0835	TG(18:2_18:2_18:2)	GL	TG	2.21861	2.39931	2.25081	7.6743	9.26792	9.46331	4.68538	4.77516	4.44235	2.04966	1.90113	2.10823	0.699585	0.649081	0.628648	2.00621	1.75026	2.05896	2.25508	2.01482	1.9959	3.39738	3.43425	2.72234	4.93177	5.36598	4.90417	5.62086	4.67593	6.03738	3.74711	3.38178	2.82759	11.5971	11.112	12.3108	8.5834	9.25872	8.78306	6.99299	5.96782	6.60736	9.06972	9.02905	9.84115	5.43252
Lipid-B-P-0836	TG(16:0_18:0_20:6)	GL	TG	0.0179598	0.0207363	0.0158751	0.0635201	0.082639	0.0793398	0.024776	0.0358137	0.0350433	0.014836	0.0123875	0.0163503	0.00849176	0.00544714	0.00696945	0.0134261	0.0137494	0.0195785	0.0165217	0.0181334	0.0139261	0.0241447	0.0163284	0.0221715	0.0500803	0.038525	0.0392683	0.0333182	0.0365362	0.0493738	0.0279113	0.0195284	0.0186567	0.0795595	0.0664053	0.0736101	0.0673075	0.06035	0.0619981	0.0381939	0.0422299	0.0381291	0.0659694	0.0574576	0.0569567	0.0377593
Lipid-B-P-0837	TG(18:1_18:1_18:4)	GL	TG	1.0025	1.00043	1.02113	3.27643	3.88738	3.46002	1.55875	1.72336	1.73889	0.847773	0.750991	0.756754	0.335908	0.323701	0.271072	0.765263	0.640106	0.901716	1.08328	1.0042	1.02956	1.34858	1.38535	1.09786	2.05914	2.36653	1.9765	2.45436	1.78681	2.51907	1.38276	1.39301	1.11149	4.0931	4.227	4.54651	3.08493	3.27001	3.28073	2.36636	2.23793	2.22209	2.97761	3.36537	3.40957	2.19337
Lipid-B-P-0838	TG(18:0_18:3_18:3)	GL	TG	0.492312	0.550888	0.48783	0.92895	1.14304	1.12292	1.96622	1.68297	1.86632	0.803291	0.761313	0.823039	1.69835	1.78098	1.62643	0.212694	0.199746	0.217018	0.726844	0.717093	0.717981	0.72097	0.728992	0.564998	1.13634	1.32361	1.16496	1.17504	0.973411	1.24694	1.29314	1.23006	0.954654	1.12816	1.17876	1.32447	2.11611	2.11099	1.98135	2.48537	2.30368	2.41147	4.92845	4.73341	5.48666	0.907889
Lipid-B-P-0839	TG(17:2_19:2_19:2)	GL	TG	0.00609139	0.00802553	0.00901619	0.0202782	0.0256317	0.0240786	0.0208371	0.026126	0.0140251	0.00909145	0.0065416	0.00906314	0.00120157	0.00201	0.00160578	0.00752568	0.0071081	0.00600927	0.0102387	0.00727135	0.00959273	0.0106313	0.0158509	0.00861014	0.0139466	0.0199891	0.0138301	0.0197672	0.0158501	0.0195783	0.0150888	0.0168225	0.0126639	0.0408041	0.0319711	0.041403	0.0419611	0.0343761	0.0304437	0.0317735	0.0267183	0.0274496	0.025948	0.0219598	0.0286672	0.0253863
Lipid-B-P-0841	TG(18:2_18:2_20:2)	GL	TG	0.154676	0.15016	0.140637	0.409341	0.482163	0.4839	0.318874	0.293148	0.310931	0.136353	0.132353	0.155324	0.0551825	0.0579673	0.0580649	0.091192	0.0890941	0.1013	0.152891	0.153097	0.148177	0.258248	0.266479	0.226577	0.301673	0.354946	0.34983	0.370056	0.290331	0.357422	0.159862	0.146457	0.122575	0.558315	0.579286	0.618967	0.409098	0.435144	0.443832	0.291308	0.293558	0.284016	0.321827	0.323274	0.365313	0.234929
Lipid-B-P-0842	TG(18:3_18:3_20:0)	GL	TG	0.185611	0.194135	0.187136	0.349753	0.486148	0.381889	0.634925	0.61964	0.621862	0.299706	0.300924	0.287848	0.468635	0.483494	0.421567	0.0792485	0.0692644	0.0728449	0.266549	0.265935	0.247427	0.272967	0.288685	0.240945	0.490546	0.556555	0.461938	0.354309	0.291707	0.402912	0.472981	0.480053	0.318049	0.409167	0.459576	0.496751	0.741901	0.766062	0.706399	0.722558	0.694101	0.740006	1.4224	1.32698	1.51517	0.378178
Lipid-B-P-0843	TG(18:1_18:3_20:2)	GL	TG	0.00882644	0.0115569	0.00981186	0.0308301	0.0486148	0.0384504	0.0212771	0.0195617	0.0228199	0.0106652	0.0108584	0.0107618	0.00465862	0.00458687	0.00462274	0.0116063	0.00695437	0.00358534	0.0115678	0.0138638	0.00953364	0.0201781	0.0178485	0.0175735	0.0224025	0.022461	0.0307959	0.0309692	0.014145	0.0267741	0.0124455	0.0119064	0.00776827	0.0319415	0.0434808	0.0304884	0.0236514	0.0338735	0.0351867	0.0178783	0.0229627	0.0219396	0.0206387	0.0261516	0.0233952	0.0167602
Lipid-B-P-0844	TG(18:2_18:3_20:1)	GL	TG	0.0808854	0.0833922	0.062284	0.14016	0.177192	0.147524	0.121906	0.117815	0.133139	0.049411	0.0484675	0.0487346	0.0112583	0.0112035	0.0180558	0.0359709	0.0340736	0.036707	0.091446	0.0782495	0.0752067	0.0719883	0.0713386	0.0610652	0.0905019	0.126645	0.11562	0.166394	0.126865	0.171562	0.0520544	0.0539721	0.0377155	0.220158	0.208598	0.23024	0.199156	0.20741	0.183131	0.111668	0.0868931	0.101881	0.154159	0.160084	0.161762	0.09655
Lipid-B-P-0846	TG(18:3_18:3_22:0)	GL	TG	0.0886523	0.104491	0.108482	0.200314	0.226762	0.201431	0.293822	0.300778	0.290889	0.177589	0.14825	0.137208	0.182386	0.154624	0.155253	0.03998	0.0333994	0.044002	0.134421	0.134155	0.130853	0.160567	0.15882	0.137585	0.235548	0.251166	0.250363	0.190207	0.165966	0.197232	0.242712	0.216131	0.160459	0.242476	0.263843	0.270956	0.330886	0.330403	0.321523	0.344477	0.301288	0.333089	0.633515	0.64034	0.619802	0.179871
Lipid-B-P-0847	TG(18:2_18:3_22:1)	GL	TG	0.0162383	0.0226397	0.0161843	0.0494108	0.051487	0.0515038	0.0274912	0.0292184	0.0222262	0.0152259	0.0155113	0.019832	0.00643149	0.00686066	0.00664607	0.0102847	0.00855139	0.00806704	0.0132042	0.0166598	0.0135176	0.0306235	0.0282443	0.024469	0.0267729	0.0336645	0.0235046	0.0305737	0.0172207	0.0300136	0.0165894	0.0107087	0.0122448	0.0628642	0.0712093	0.0737001	0.0376993	0.0386813	0.0316027	0.0347421	0.0210094	0.0284738	0.0354987	0.0314349	0.0414128	0.023274
Lipid-B-P-0859	TG(16:1_16:1_20:5)	GL	TG	0.0519308	0.0452997	0.0420574	0.0409796	0.0566745	0.048827	0.0649723	0.057085	0.070254	0.0194588	0.0137086	0.0176051	0.0107708	0.0149626	0.0115888	0.0306422	0.0240491	0.0308937	0.0411745	0.0474983	0.0358491	0.0320607	0.0357229	0.0203013	0.0839687	0.0912917	0.0983536	0.0638666	0.0473927	0.0763942	0.100408	0.0897343	0.0691508	0.081657	0.0780434	0.080195	0.0499857	0.0687731	0.0684856	0.0539954	0.0636212	0.0627981	0.111313	0.0951307	0.12743	0.123482
Lipid-B-P-0862	TG(16:0_18:3_18:4)	GL	TG	0.0557824	0.0705219	0.0585609	0.0453443	0.0651435	0.047494	0.0472766	0.0405706	0.0551264	0.0251701	0.0231302	0.0228599	0.0726707	0.0742046	0.0558348	0.0135194	0.0113188	0.0109992	0.0944988	0.0931391	0.0790249	0.0176835	0.0267597	0.0250598	0.145595	0.141123	0.136785	0.0626384	0.0512562	0.0491453	0.0863116	0.0870689	0.0547938	0.0657209	0.0679982	0.076997	0.0760866	0.0673098	0.0449086	0.0924871	0.0732681	0.0924291	0.221386	0.208495	0.238962	0.0745452
Lipid-B-P-0865	TG(16:1_18:3_18:3)	GL	TG	0.154066	0.163129	0.153057	0.141852	0.222532	0.178714	0.131397	0.126653	0.135893	0.0488997	0.0391319	0.035877	0.0321827	0.0338178	0.0364788	0.0714109	0.0739771	0.0872215	0.116909	0.117286	0.110818	0.131499	0.120029	0.094136	0.208694	0.231219	0.209855	0.164579	0.110368	0.193418	0.288117	0.251307	0.202842	0.201363	0.203479	0.233697	0.13666	0.169494	0.144705	0.175084	0.148979	0.154861	0.265267	0.194225	0.253597	0.328482
Lipid-B-P-0869	TG(18:2_18:2_18:3)	GL	TG	21.2937	22.7628	20.6233	45.5895	49.3155	46.7865	37.9245	33.8509	40.2603	12.1653	10.325	11.7937	3.11008	3.11648	2.89677	15.6777	14.555	17.4977	18.2131	18.1466	16.1108	24.9173	25.5233	20.1971	41.0884	40.3584	36.5663	47.1983	39.3793	50.2659	31.424	29.6319	23.2946	58.1928	62.2618	65.3093	56.4696	55.6768	51.8043	37.554	37.0872	36.0262	50.452	52.1392	53.9587	41.8277
Lipid-B-P-0870	TG(18:1_18:2_18:4)	GL	TG	1.03176	1.00073	1.00917	2.35462	2.61989	2.40002	1.97808	1.65762	1.94945	0.589992	0.527835	0.567641	0.152823	0.154316	0.144069	0.725468	0.677793	0.795101	0.931574	0.871695	0.764991	1.12555	1.14332	0.854903	1.93267	2.05087	1.9563	2.40559	1.7561	2.63896	1.61974	1.35573	1.15656	2.70546	3.16631	3.10029	2.89979	2.5697	2.62887	1.8777	1.69541	1.76352	2.89395	2.32306	2.86737	2.03876
Lipid-B-P-0874	TG(20:1_18:3_18:3)	GL	TG	0.0141306	0.012344	0.0132373	0.0233426	0.0199063	0.0233583	0.0349137	0.0318835	0.030614	0.00951	0.00680225	0.008275	0.00201702	0.00234466	0.00218084	0.00543973	0.00490461	0.0051957	0.0162337	0.0172841	0.0203918	0.0123363	0.0118818	0.00581725	0.0350733	0.0328657	0.0374659	0.0282817	0.0248223	0.0422765	0.0194572	0.0125294	0.0158671	0.0276562	0.0411875	0.0306829	0.0472501	0.0475775	0.0284591	0.0207167	0.0197874	0.0309384	0.0552366	0.0394391	0.0470758	0.0226402
Lipid-B-P-0875	TG(18:3_18:3_20:1)	GL	TG	0.0760331	0.0890929	0.0751989	0.115421	0.145785	0.135713	0.145004	0.119494	0.143503	0.055228	0.0472969	0.0514699	0.0222729	0.0177665	0.0227511	0.0521541	0.0353912	0.0511052	0.0669209	0.0616683	0.0553731	0.0931899	0.10497	0.0795391	0.147884	0.140529	0.13167	0.159739	0.114913	0.137464	0.098077	0.0932264	0.0756846	0.172522	0.194954	0.188818	0.171938	0.200189	0.20081	0.128802	0.10831	0.117904	0.174431	0.157756	0.153333	0.134784
Lipid-B-P-0876	TG(18:2_18:3_20:2)	GL	TG	0.139606	0.136984	0.143871	0.211453	0.252076	0.263596	0.252561	0.257563	0.235345	0.103182	0.0866224	0.111755	0.034032	0.0363111	0.0341266	0.0771095	0.082208	0.0789292	0.103332	0.121357	0.105167	0.20694	0.220741	0.163765	0.316707	0.413655	0.320751	0.285436	0.240535	0.319019	0.150279	0.170487	0.127218	0.297633	0.324008	0.354033	0.343876	0.345782	0.369703	0.231958	0.208809	0.207469	0.314505	0.31833	0.298595	0.231834
Lipid-B-P-0889	TG(14:0_18:3_20:5)	GL	TG	0.0257845	0.0280416	0.0262367	0.0302383	0.0411761	0.0373676	0.0248205	0.019381	0.0209494	0.00332787	0.00320766	0.0019905	0	0	0	0.0122015	0.0121785	0.00858187	0.0160266	0.0150098	0.0130003	0.0147679	0.0153438	0.00869464	0.0499676	0.0458689	0.0358176	0.0316124	0.0267235	0.029854	0.0735237	0.0572328	0.0428374	0.0377121	0.0331475	0.0242713	0.029478	0.0416038	0.0353438	0.0136801	0.00981898	0.0126514	0.0314102	0.0305804	0.0309636	0.0561774
Lipid-B-P-0892	TG(16:2_18:3_18:3)	GL	TG	0.0118455	0.0137204	0.0167564	0.0128694	0.0180332	0.0161926	0.0138331	0.0139584	0.0158591	0.00263575	0.00292721	0.00278148	0	0	0	0.00501182	0.00401605	0.00733312	0.00797292	0.0087094	0.00456838	0.00964533	0.00653148	0.00399902	0.0127368	0.0206542	0.0188168	0.0194086	0.0130534	0.014296	0.0240327	0.0178445	0.0209386	0.0163419	0.0177557	0.0160254	0.0107103	0.0123952	0.0115528	0.00954675	0.00807746	0.0088121	0.0172632	0.00988592	0.0132917	0.0318339
Lipid-B-P-0896	TG(17:2_17:3_19:3)	GL	TG	0.0536079	0.0570117	0.0434619	0.0504118	0.0632909	0.0481655	0.085444	0.0754312	0.0907494	0.0168892	0.0150147	0.0117674	0.00782146	0.00581343	0.00681744	0.0234733	0.0211814	0.0260097	0.0462746	0.0352528	0.0371521	0.0307359	0.0231596	0.0172313	0.0674774	0.0679208	0.0492311	0.0777236	0.0600785	0.0801885	0.0895384	0.0800621	0.0638504	0.0714109	0.0723554	0.0596246	0.0928945	0.117726	0.0786892	0.06506	0.0495361	0.0462497	0.0613461	0.045558	0.0783065	0.0978983
Lipid-B-P-0897	TG(18:2_18:3_18:3)	GL	TG	7.91204	9.47992	7.68168	10.484	12.7746	11.2408	12.5489	11.4721	12.6185	2.87806	2.56888	2.7767	0.76637	0.809928	0.7302	5.4895	5.21321	6.31325	5.25936	5.42873	4.49039	5.64062	5.6231	4.78445	12.2729	14.3806	11.2965	13.5446	12.3441	16.0481	14.5289	12.7281	10.3987	14.5148	16.0606	15.7193	17.7648	19.1028	16.1998	10.4551	9.80425	9.03611	15.203	13.89	15.9944	17.5494
Lipid-B-P-0900	TG(18:1_18:3_18:4)	GL	TG	0.134423	0.162956	0.164607	0.202932	0.218591	0.231124	0.235735	0.250886	0.234664	0.0489661	0.0480381	0.0538844	0.0160229	0.0209127	0.0205888	0.1022	0.109383	0.121599	0.101848	0.100917	0.0943926	0.0978396	0.0990737	0.0876926	0.242168	0.284873	0.249903	0.324059	0.222459	0.305917	0.251579	0.243051	0.193584	0.292842	0.345104	0.327064	0.357834	0.389596	0.341996	0.17742	0.188282	0.188263	0.30917	0.275076	0.33029	0.364806
Lipid-B-P-0902	TG(14:0_20:2_22:6)	GL	TG	0.0324929	0.0293645	0.0248028	0.0361095	0.0436381	0.0398738	0.0435449	0.0378983	0.0570006	0.0186013	0.0150377	0.0168195	0.00240155	0.00257887	0.00249021	0.00749793	0.0130127	0.0149858	0.0154796	0.01479	0.015392	0.0241381	0.0229645	0.0137542	0.0279439	0.0590831	0.0570149	0.0543471	0.0413697	0.0383005	0.0468248	0.0429317	0.036427	0.0423117	0.048219	0.0400344	0.0468829	0.0762657	0.0504223	0.0491885	0.0454615	0.0337229	0.0796377	0.0598701	0.0751535	0.0553336
Lipid-B-P-0903	TG(18:2_18:3_20:3)	GL	TG	0.0141273	0.0232514	0.0181774	0.0278559	0.0192537	0.0201032	0.0179517	0.0240275	0.0209896	0.0110748	0.00927923	0.00888077	0	0	0	0.0178216	0.0105937	0.0115864	0.0157381	0.0122497	0.0101314	0.0378323	0.0279111	0.0247851	0.0571936	0.0636062	0.0438369	0.0399765	0.038904	0.0641792	0.0221234	0.0219789	0.0209595	0.0339725	0.0227647	0.0283686	0.0316918	0.0298318	0.0315803	0.0280914	0.0363692	0.0495467	0.0540587	0.0432864	0.0598544	0.0356531
Lipid-B-P-0905	TG(18:3_18:3_20:2)	GL	TG	0.0371549	0.0319005	0.0293047	0.0364963	0.0282987	0.0256499	0.0424211	0.0477187	0.059046	0.0180099	0.0169677	0.0144703	0.00782648	0.00521456	0.00652052	0.0131214	0.0158489	0.0152974	0.0189546	0.0208867	0.016561	0.034502	0.0324709	0.0283337	0.0507952	0.0701081	0.0704618	0.0546084	0.0395889	0.0652144	0.0560319	0.0417167	0.0459541	0.0406034	0.0469861	0.0515476	0.0646932	0.059923	0.0648856	0.0480512	0.0410453	0.0431913	0.0904494	0.0650701	0.0811926	0.0490587
Lipid-B-P-0911	TG(18:2_18:3_18:4)	GL	TG	0.216055	0.239742	0.197347	0.234379	0.332372	0.237388	0.33948	0.34765	0.361204	0.0374195	0.0294741	0.0364802	0.0288228	0.0248423	0.0257724	0.0749179	0.0801011	0.0766798	0.128821	0.118147	0.12458	0.0582079	0.0707947	0.0515902	0.469586	0.609425	0.473176	0.373829	0.325769	0.317721	0.317881	0.271465	0.249753	0.330275	0.370794	0.394607	0.427905	0.448883	0.505399	0.147052	0.13511	0.134665	0.53534	0.461932	0.524133	0.333635
Lipid-B-P-0914	TG(18:3_18:3_18:3)	GL	TG	1.22004	1.23011	1.09485	1.41293	1.66186	1.70342	2.77921	2.70097	3.01443	0.220013	0.214435	0.210287	0.133439	0.131758	0.124184	0.599523	0.534903	0.611613	0.514544	0.484777	0.432309	0.430979	0.447921	0.352799	3.50086	3.40695	2.91185	2.8374	2.29539	3.16887	2.38199	2.25351	1.68849	1.99859	2.02171	2.02363	3.58697	3.69472	3.59167	0.840164	0.829578	0.80916	2.94862	2.86217	3.27799	2.68378
Lipid-B-P-0915	TG(18:1_18:4_18:4)	GL	TG	0.192565	0.215484	0.192968	0.209445	0.269733	0.242927	0.255289	0.275445	0.299245	0.0362502	0.0287052	0.0337373	0.020683	0.0242669	0.0216896	0.073836	0.0663925	0.080103	0.123685	0.115555	0.110858	0.0475193	0.049957	0.0382937	0.429192	0.453653	0.499175	0.286687	0.244989	0.335233	0.272106	0.242752	0.197743	0.320113	0.33239	0.304809	0.362073	0.359859	0.314271	0.123551	0.109871	0.115857	0.441018	0.402153	0.477428	0.312955
Lipid-B-P-0927	TG(18:3_18:3_18:4)	GL	TG	0.0185308	0.0175079	0.0187061	0.00783606	0.0136468	0.0110132	0.013182	0.0146743	0.0168348	0.00111871	0.00155982	0.00133927	0	0	0	0.00385867	0.00309742	0.00489071	0.010124	0.0112974	0.00814747	0.00283943	0.00358487	0.0023613	0.032115	0.0229029	0.0254199	0.0148682	0.00857462	0.0119681	0.0150962	0.0145836	0.0107427	0.0145746	0.0154581	0.0146374	0.0103193	0.012885	0.0101614	0.00559425	0.00745397	0.00544171	0.0356069	0.0231788	0.0300292	0.0207696
Lipid-B-P-0929	TG(18:2_18:4_18:4)	GL	TG	0.0248803	0.0303813	0.0286735	0.0432849	0.0517813	0.0469662	0.043895	0.0397196	0.0418073	0.0396664	0.0221696	0.0331121	0.0217269	0.0131287	0.0227088	0.00698878	0.0100297	0.0119672	0.0409946	0.0313061	0.0172345	0.0555038	0.0357154	0.0387359	0.0324928	0.0321731	0.0438363	0.060985	0.0491488	0.0566583	0.0134217	0.00888035	0.0123777	0.0301631	0.0356725	0.0329178	0.0934669	0.135605	0.0775544	0.139308	0.110995	0.112587	0.0373873	0.0269199	0.0393486	0.00888555
Lipid-B-P-0967	ADGGA((O-16:0)16:0_18:2)	GL	ADGGA	4.85266	3.49317	3.43133	5.77214	6.46927	5.42106	6.45418	7.6716	6.73207	3.59739	3.84376	4.32452	6.91704	6.46487	6.16229	3.97299	4.29996	3.87543	2.66906	3.39961	3.02134	3.07032	2.91757	3.12921	7.53377	8.15503	7.27833	4.48748	5.90719	4.32915	3.05111	3.73398	2.95833	6.23307	4.21651	5.17489	6.52355	6.34534	8.08966	3.19206	3.76633	3.89592	6.45038	7.31435	7.10425	2.94767
Lipid-B-P-0969	ADGGA((O-16:0)18:0_18:2)	GL	ADGGA	0.706061	0.514085	0.387306	0.851492	1.16819	0.81789	1.00689	1.13733	0.873275	1.16473	1.05962	1.2229	1.93036	1.82141	1.83158	0.52809	0.475965	0.658115	0.667188	0.683755	0.652998	0.394985	0.405473	0.420437	0.814269	0.926783	0.924846	0.65093	0.894	0.551761	0.402059	0.468394	0.374733	0.743088	0.565293	0.713862	1.15689	1.20528	0.953172	0.788729	0.778209	0.725549	1.02775	1.36398	1.30452	0.257201
Lipid-B-P-0971	ADGGA((O-16:0)16:0_18:3)	GL	ADGGA	0.809253	0.520946	0.676488	0.348314	0.32576	0.293697	0.700409	0.804623	0.641504	0.466724	0.426885	0.427375	0.548978	0.53574	0.550362	0.564654	0.633386	0.605374	0.400623	0.429337	0.351096	0.280718	0.23991	0.306171	0.850697	0.734162	0.826152	0.449788	0.449267	0.412846	0.573866	0.61908	0.588402	0.351005	0.258176	0.283466	0.548047	0.517775	0.500161	0.37131	0.433706	0.352241	0.78267	0.659059	0.619382	0.461371
Lipid-B-P-0973	ADGGA((O-16:0)18:1_18:2)	GL	ADGGA	0.0908076	0.0686723	0.07974	0.259671	0.270299	0.234363	0.180416	0.198328	0.128344	0.136953	0.0877588	0.129625	0.145916	0.128494	0.124417	0.19226	0.148237	0.168746	0.114559	0.125075	0.107206	0.0792495	0.0982199	0.0362969	0.219106	0.217769	0.150149	0.190315	0.181586	0.124546	0.0557774	0.0609579	0.0839905	0.226501	0.179497	0.152672	0.141633	0.184991	0.118206	0.0795867	0.103427	0.0915069	0.160901	0.182439	0.21495	0.121389
Lipid-B-P-0975	ADGGA((O-16:0)18:2_18:2)	GL	ADGGA	3.45452	3.59934	3.52693	5.89011	6.03966	4.63846	6.30864	7.13852	5.93756	6.4455	6.03426	7.42974	5.92613	6.73718	5.60593	5.34551	5.41841	5.56356	3.54156	3.78145	3.62305	3.85334	3.80753	4.52303	8.19048	6.26208	6.83767	4.23644	4.56729	3.62468	3.54436	3.84354	3.05018	5.54144	4.21275	4.89988	6.45975	6.73356	6.64621	5.49743	6.7037	6.57559	6.60414	6.4189	5.86384	3.10479
Lipid-B-P-0977	ADGGA((O-16:0)18:2_18:3)	GL	ADGGA	0.802824	0.521221	0.570036	0.484004	0.498302	0.447112	0.749154	0.844859	0.723131	0.771947	0.72914	0.959235	0.595649	0.692061	0.593588	0.665288	0.714001	0.815685	0.421101	0.503923	0.408118	0.372436	0.298128	0.305125	0.890858	0.81613	0.815238	0.615366	0.691039	0.528876	0.429688	0.438989	0.436408	0.467207	0.314298	0.328008	0.573077	0.646419	0.677434	0.561629	0.619719	0.593208	0.847444	0.715376	0.79527	0.461557
Lipid-B-P-1040	DGTS(14:0_18:4)	GL	DGTS	0.00239945	0.00453089	0.00346517	0.266675	0.121058	0.193866	0.0686023	0.110382	0.122995	0.00280717	0.00355385	0.00196062	0.068561	0.0697824	0.0765253	0.0029904	0.00317917	0.00308479	0.00334237	0.00538194	0.00594356	0.00527394	0.0062457	0.00298709	0.145185	0.45238	0.395435	0.449342	1.0804	0.764869	0.00498018	0.00727924	0.00612971	0.0938052	0.0911006	0.0662074	0.502139	0.295066	0.398602	0.00500787	0.00650975	0.00575881	0.398695	0.963852	0.681273	0.00321989
Lipid-B-P-1043	DGTS(18:1_18:3)	GL	DGTS	0.034711	0.030998	0.0352601	0.0717642	0.0634979	0.0607681	0.0217479	0.0285529	0.0359529	0.087307	0.0817975	0.0738512	0.065352	0.0587938	0.0596724	0.0288774	0.0301033	0.0224066	0.0376981	0.0356249	0.032164	0.0148558	0.0131458	0.0209864	0.030765	0.0222013	0.0227805	0.0345906	0.036885	0.0261306	0.0272999	0.0357459	0.0369387	0.105555	0.106352	0.128729	0.0421674	0.0454015	0.0608872	0.101759	0.0839387	0.0851277	0.0890516	0.119991	0.0965123	0.01824
Lipid-B-P-1044	DGTS(18:2_18:2)	GL	DGTS	0.191782	0.140015	0.153588	0.183751	0.158745	0.173832	0.128439	0.170697	0.16676	0.189995	0.190365	0.229193	0.233843	0.210496	0.196934	0.16479	0.174693	0.162091	0.123566	0.156749	0.127407	0.139142	0.142464	0.166657	0.20217	0.171267	0.196123	0.17735	0.213626	0.156783	0.168226	0.189332	0.234207	0.166589	0.153688	0.162929	0.196879	0.231373	0.26052	0.22489	0.190902	0.186262	0.198221	0.275932	0.18369	0.1472
Lipid-B-P-1051	DGTS(18:2_16:3)	GL	DGTS	0.00716996	0.00719127	0.00698664	0.00997752	0.00933317	0.00965257	0.00487379	0.00634913	0.00555431	0.0056192	0.0056136	0.00579363	0.0130365	0.00957096	0.0113037	0.00403968	0.00405974	0.00534193	0.00391468	0.00597634	0.0040939	0.00511011	0.00162289	0.00508354	0.00682418	0.00330508	0.00954869	0.00426541	0.0110559	0.00520065	0.00763924	0.0065609	0.0085901	0.0154336	0.0110263	0.0107988	0.00942635	0.0113207	0.0155848	0.0081802	0.00892961	0.00496153	0.0171911	0.0199899	0.0185905	0.00181332
Lipid-B-P-1053	DGTS(16:0_20:5)	GL	DGTS	0.570659	0.419678	0.486312	0.604626	0.556352	0.607525	0.465239	0.606688	0.604238	0.518843	0.499866	0.614323	0.78307	0.664562	0.661595	0.416359	0.474463	0.42634	0.371161	0.407414	0.364389	0.356248	0.364878	0.472481	0.743705	0.608915	0.654518	0.608115	0.833842	0.548734	0.435639	0.504554	0.601993	0.627829	0.541078	0.607532	0.694576	0.814187	0.941322	0.58857	0.527585	0.451359	0.708162	0.974993	0.648716	0.438833
Lipid-B-P-1055	DGTS(18:2_18:3)	GL	DGTS	2.82958	2.19547	2.37612	3.31895	3.0481	3.32172	2.56196	3.21916	3.18903	2.76716	2.52158	3.30179	4.44821	3.63409	3.69194	2.28528	2.41121	2.18717	1.8317	1.9897	1.80637	1.99737	1.91716	2.524	4.04728	3.17901	3.25002	3.15752	4.19987	2.75091	2.22235	2.73426	3.27647	3.1318	2.80502	3.19138	3.341	4.02014	4.84023	3.30872	2.61612	2.43821	3.54081	4.67053	3.72411	2.26597
Lipid-B-P-1056	DGTS(17:0_20:5)	GL	DGTS	0.0103202	0.00734714	0.00658261	0.0132128	0.00984093	0.00860632	0.00838836	0.011176	0.0114225	0.0101553	0.0132792	0.0144701	0.0118139	0.0132422	0.0133113	0.00822616	0.00822302	0.00960466	0.00790421	0.0066907	0.00609034	0.00774258	0.0046611	0.00804127	0.0109974	0.00683004	0.0125816	0.0111218	0.0117243	0.00668008	0.0103701	0.00997932	0.0101747	0.0081765	0.00922643	0.0128227	0.0153723	0.013067	0.0217757	0.0155697	0.0121088	0.0127418	0.0107138	0.0174581	0.0135814	0.00674491
Lipid-B-P-1065	DGTS(16:1_20:5)	GL	DGTS	0.0109098	0.00837122	0.009258	0.0140032	0.010758	0.016855	0.00406001	0.00642119	0.00447407	0.00973429	0.00738188	0.00707679	0.0146955	0.0121007	0.0115618	0.0058385	0.00715232	0.00534273	0.0114738	0.0102213	0.00976883	0.00576805	0.00445632	0.00423641	0.0110895	0.00807624	0.0132956	0.00973894	0.00993668	0.00428866	0.0127555	0.0116311	0.00917785	0.0103236	0.0139266	0.0120161	0.00707342	0.00804783	0.00756063	0.00912237	0.00946546	0.00774387	0.0182455	0.0145546	0.0170733	0.00845093
Lipid-B-P-1066	DGTS(18:2_18:4)	GL	DGTS	0.0171846	0.0125122	0.0110906	0.0171263	0.0178562	0.0162738	0.0113179	0.016053	0.0133461	0.0115342	0.00872807	0.0147394	0.0195632	0.0154507	0.0164959	0.00933535	0.00904512	0.00907316	0.0135249	0.0108512	0.0117723	0.00561939	0.0049035	0.0107599	0.0179238	0.0216102	0.0207088	0.0114301	0.0110832	0.0140645	0.0201094	0.0119927	0.0186059	0.0256623	0.0174274	0.0267187	0.0167904	0.0171771	0.0169838	0.0116925	0.0149302	0.00890183	0.0256026	0.0307404	0.0232137	0.011618
Lipid-B-P-1067	DGTS(18:3_18:3)	GL	DGTS	0.608555	0.475164	0.519775	0.378505	0.329086	0.360349	0.429515	0.626683	0.626979	0.41247	0.394982	0.522448	0.774825	0.583374	0.603867	0.410568	0.445274	0.445755	0.354148	0.379557	0.321486	0.275023	0.248259	0.299312	0.794186	0.638843	0.642272	0.629824	0.738372	0.506842	0.578328	0.733724	0.99127	0.309413	0.301158	0.357709	0.615271	0.633984	0.809989	0.456912	0.427613	0.411076	0.718049	0.853202	0.750328	0.493369
Lipid-B-P-1076	DGTS(18:2_20:5)	GL	DGTS	1.77763	1.42373	1.56726	2.33731	2.30507	2.34476	1.54371	1.99588	1.96774	1.9239	1.86693	2.01435	2.13522	1.6879	1.7978	1.41622	1.70119	1.45035	1.43056	1.52489	1.25311	1.36095	1.22502	1.54332	2.66809	2.08858	2.14218	2.21694	2.87807	1.86714	1.34832	1.55694	1.957	2.45739	2.19809	2.4467	2.17695	2.54539	3.24735	1.93653	1.87431	1.70691	2.38966	2.88785	2.30835	1.41089
Lipid-B-P-1081	DGTS(18:3_20:5)	GL	DGTS	0.450581	0.442614	0.513465	0.384588	0.395875	0.353805	0.352586	0.463442	0.536985	0.471998	0.450266	0.427967	0.535607	0.457387	0.431575	0.359182	0.424201	0.376738	0.375318	0.396488	0.33971	0.265353	0.225916	0.305652	0.684097	0.607056	0.713767	0.552054	0.722394	0.469306	0.458882	0.547176	0.617849	0.390352	0.373815	0.435354	0.606165	0.619773	0.722659	0.512347	0.509992	0.398746	0.681649	0.875449	0.733986	0.361254
Lipid-B-P-1115	SQDG(14:0_16:0)	GL	SQDG	0.164733	0.142192	0.163475	0.198557	0.175155	0.147402	0.178106	0.200431	0.20378	0.225192	0.193592	0.200757	0.431297	0.314946	0.33618	0.108322	0.11521	0.115455	0.115583	0.140756	0.10682	0.103003	0.0902581	0.123012	0.342962	0.288034	0.293809	0.165648	0.262088	0.15674	0.146225	0.17118	0.195092	0.150248	0.155081	0.179218	0.179391	0.19823	0.259878	0.267165	0.260276	0.236408	0.313462	0.450268	0.325132	0.105751
Lipid-B-P-1116	SQDG(16:0_16:0)	GL	SQDG	0.47663	0.338327	0.446062	0.576596	0.530715	0.567624	0.701388	0.807506	0.896137	0.397458	0.418456	0.407957	2.07337	1.87527	1.87402	0.269218	0.309978	0.274259	0.283938	0.314662	0.284166	0.439273	0.406179	0.53264	0.609874	0.47522	0.533363	0.866193	1.03686	0.690129	0.485434	0.527569	0.763694	0.589819	0.540934	0.634082	0.868287	0.974126	1.05106	0.524676	0.410026	0.407154	1.80257	2.43263	1.71661	0.339732
Lipid-B-P-1117	SQDG(16:0_18:0)	GL	SQDG	0.0296926	0.0201077	0.0295827	0.0189579	0.0220097	0.0261002	0.0325949	0.0410016	0.0460563	0.0618854	0.0626477	0.0732498	0.514829	0.345842	0.365579	0.0131371	0.0152012	0.0145409	0.0221557	0.0253753	0.0213035	0.0178024	0.0218228	0.0275716	0.0285553	0.0218088	0.0287526	0.0242838	0.0316206	0.0237373	0.0177374	0.0168939	0.0226383	0.0215516	0.0157437	0.0224116	0.0412072	0.0441216	0.0604522	0.0573412	0.0467099	0.0431761	0.296343	0.360267	0.298369	0.0120416
Lipid-B-P-1120	SQDG(16:0_16:1)	GL	SQDG	0.0332381	0.0418712	0.0394389	0.0665705	0.0541752	0.0475503	0.0430781	0.0519702	0.0472471	0.0377571	0.0352225	0.0327132	0.0820781	0.0608863	0.0707539	0.0253798	0.0289663	0.0301749	0.0394992	0.0384896	0.0337202	0.0403854	0.037361	0.0420201	0.0501334	0.0469878	0.0440718	0.0659083	0.0796915	0.045286	0.0411071	0.0540453	0.0696979	0.0619854	0.0477828	0.0663101	0.0505855	0.0542001	0.0706693	0.0414349	0.0310161	0.0248986	0.0663637	0.0968938	0.0689614	0.0328854
Lipid-B-P-1122	SQDG(16:0_18:1)	GL	SQDG	0.0337289	0.0402787	0.0454662	0.085961	0.0742009	0.105723	0.0595826	0.0844843	0.0566856	0.0482142	0.0433764	0.0457953	0.0901671	0.0906394	0.06254	0.0379753	0.0333606	0.0398252	0.0610835	0.069782	0.0588628	0.0440741	0.0415292	0.0423395	0.0640921	0.0488211	0.0690979	0.0873973	0.150909	0.0834258	0.0186504	0.0225791	0.0206147	0.0982574	0.0840044	0.100367	0.0599928	0.0669634	0.0789581	0.0690888	0.0440768	0.0425988	0.11601	0.17884	0.113688	0.0281722
Lipid-B-P-1124	SQDG(16:0_16:2)	GL	SQDG	0.00702658	0.00620237	0.00462807	0.00350827	0.00248572	0.002997	0.00138254	0.00255153	0.00196703	0.00305996	0.00279922	0.00292959	0.00876711	0.00522713	0.0065643	0.00205789	0.00298666	0.00246408	0.00541523	0.00753005	0.00419212	0.00884976	0.0073564	0.00754759	0.00506158	0.00126082	0.00320278	0.00327941	0.00262297	0.0053631	0.00758177	0.00804803	0.0078149	0.00382013	0.00684532	0.00484223	0.00434234	0.00448247	0.0059645	0.00225963	0.00199894	0.00212928	0.00757393	0.00561178	0.00675325	0.00392956
Lipid-B-P-1126	SQDG(14:0_18:2)	GL	SQDG	0.0534416	0.0620237	0.0492558	0.0698643	0.0642273	0.0556383	0.0516607	0.0670181	0.0780141	0.121771	0.111125	0.119754	0.0883157	0.0817306	0.0813604	0.0444242	0.0483709	0.0486201	0.0539847	0.0647551	0.0532951	0.0410604	0.0395245	0.0385409	0.112361	0.0815244	0.0926294	0.0619274	0.0775696	0.0367108	0.0446882	0.049179	0.0502184	0.0690384	0.0585371	0.0791254	0.0619243	0.0773832	0.0811792	0.136437	0.125568	0.115999	0.144705	0.180496	0.133968	0.0504515
Lipid-B-P-1128	SQDG(16:0_18:2)	GL	SQDG	1.92995	2.11387	2.25917	5.3009	4.97188	5.17872	3.92279	5.58501	5.17655	3.68842	3.38146	3.53306	8.96118	7.64944	7.5789	2.40145	2.60515	2.2946	2.37831	2.93456	2.38911	4.1067	3.57477	4.38984	4.78326	3.84483	4.24298	4.83295	6.40906	3.8169	2.54421	2.69304	3.64164	5.25824	4.58736	5.48844	5.79456	6.39764	7.81225	4.14202	3.89436	3.3713	7.41212	9.53172	7.04139	2.31031
Lipid-B-P-1133	SQDG(14:0_18:3)	GL	SQDG	0.00978909	0.00808293	0.0084082	0.00823017	0.00660655	0.00838512	0.00741035	0.00926196	0.00873436	0.00907822	0.00844436	0.0107057	0.00771522	0.0102671	0.00899115	0.00692359	0.00586094	0.00367845	0.00436462	0.00387869	0.0036628	0.00201676	0.00403892	0.00378019	0.0151308	0.00719339	0.00985006	0.00823087	0.0094601	0.00548504	0.00637213	0.00677632	0.00724434	0.00781971	0.00751384	0.00827327	0.00614614	0.00853425	0.00956523	0.010811	0.00715489	0.00638936	0.0176581	0.0245503	0.0149412	0.00468351
Lipid-B-P-1134	SQDG(16:1_18:2)	GL	SQDG	0.0143453	0.0173845	0.016424	0.021929	0.0232832	0.0186854	0.0186339	0.0203501	0.0277924	0.0191261	0.0174252	0.0186483	0.0346245	0.0316771	0.0280127	0.0139515	0.0165481	0.0110689	0.0131784	0.0253589	0.0124196	0.0130127	0.0161635	0.0213975	0.0261408	0.0178984	0.0191356	0.0222146	0.0272582	0.0165408	0.0160208	0.0124877	0.0142543	0.0275734	0.0231281	0.025718	0.0285856	0.0311273	0.0268835	0.0217735	0.0192672	0.0168932	0.0429321	0.0433888	0.0315597	0.00896049
Lipid-B-P-1135	SQDG(16:0_18:3)	GL	SQDG	0.931932	1.14609	1.27192	1.36084	1.38902	1.09443	1.98197	2.70223	2.41745	1.1346	1.11905	1.06244	2.91312	2.54353	2.46703	0.92616	0.900336	0.951451	0.938592	1.0484	0.869373	1.21934	1.09812	1.42318	2.26763	1.61426	1.65409	2.25297	2.80842	1.99738	1.34829	1.58254	2.11202	1.49435	1.43229	1.56201	1.92676	2.28371	2.94438	1.29441	1.29544	1.13091	2.63953	2.49147	2.75136	0.982043
Lipid-B-P-1136	SQDG(18:1_18:2)	GL	SQDG	0.0257282	0.0319667	0.0220736	0.0665978	0.0583918	0.0742218	0.0376713	0.0403721	0.0394628	0.060857	0.0517553	0.06052	0.105546	0.0747292	0.0875816	0.0355962	0.0360706	0.0309192	0.039764	0.0401364	0.0401003	0.0380519	0.034988	0.0384309	0.0723191	0.0444308	0.0498168	0.0588283	0.065615	0.0406734	0.0214928	0.0215555	0.0215242	0.0739226	0.0786013	0.0815978	0.0336508	0.0435212	0.0577645	0.0517805	0.0482824	0.0478895	0.113811	0.139894	0.116846	0.0336214
Lipid-B-P-1140	SQDG(18:1_18:3)	GL	SQDG	0.132026	0.127229	0.141991	0.231092	0.248478	0.196048	0.195773	0.256457	0.239266	0.255892	0.225992	0.254213	0.371019	0.294661	0.274271	0.0985263	0.122832	0.107695	0.122045	0.140845	0.113779	0.1477	0.135491	0.17458	0.180366	0.13913	0.162815	0.17395	0.269334	0.170678	0.095423	0.105672	0.137907	0.346656	0.252288	0.296307	0.213482	0.274384	0.292261	0.226441	0.193962	0.187227	0.415108	0.470448	0.424183	0.0880233
Lipid-B-P-1141	SQDG(18:2_18:2)	GL	SQDG	0.452685	0.493305	0.571664	0.994978	0.812902	0.883027	0.778721	1.06714	0.958761	0.919874	0.841284	0.970952	1.33979	1.04661	1.08395	0.404724	0.452401	0.415973	0.442257	0.518948	0.39918	0.576876	0.496916	0.636705	0.803523	0.533831	0.614112	0.679545	0.988695	0.588517	0.344538	0.408241	0.564006	1.1855	1.12507	1.31873	0.880003	1.09754	1.25491	0.789007	0.720891	0.711785	1.48487	1.88004	1.51971	0.300805
Lipid-B-P-1145	SQDG(18:2_18:3)	GL	SQDG	0.24027	0.218722	0.21441	0.230539	0.206843	0.202045	0.252849	0.281599	0.272551	0.293656	0.297859	0.269455	0.339287	0.300381	0.2474	0.173658	0.16068	0.168453	0.158832	0.185708	0.139595	0.15115	0.123674	0.157088	0.246397	0.203546	0.225359	0.251381	0.379227	0.23131	0.156263	0.17933	0.246977	0.199013	0.205769	0.264739	0.237358	0.228643	0.296504	0.245313	0.237035	0.19966	0.412478	0.521663	0.496473	0.11791
Lipid-B-P-1152	DGGA(16:0_18:2)	GL	DGGA	4.49016	3.33324	2.97292	6.485	6.16932	6.35522	5.24584	5.95048	5.12359	6.46869	6.19947	6.33408	10.5292	11.2508	9.94756	3.03287	3.07731	3.03878	2.37978	2.85148	2.74873	2.87304	2.88594	2.95081	7.5594	7.22009	6.54823	4.43402	5.39571	3.74539	2.23955	2.68184	2.63999	6.47348	4.72708	5.50972	5.85695	5.2561	5.46751	6.50333	7.35733	6.19837	10.327	9.1411	8.45469	1.86165
Lipid-B-P-1154	DGDG(16:0_16:0)	GL	DGDG	0.639775	0.42409	0.633647	0.848407	0.772319	0.847123	0.624088	0.939112	0.783845	0.401343	0.388852	0.49283	1.12828	0.870009	0.829973	0.237907	0.293261	0.287578	0.389985	0.459563	0.396309	0.69723	0.664905	0.851359	0.835802	0.786393	0.85361	0.67172	0.783801	0.502388	0.57311	0.742212	0.923551	0.70768	0.679957	0.672693	0.984118	1.07729	1.26829	0.391719	0.321084	0.336012	0.903911	1.18583	0.763453	0.271685
Lipid-B-P-1157	DGDG(16:0_18:1)	GL	DGDG	0.0912398	0.0842113	0.0960406	0.313208	0.270923	0.303854	0.143702	0.215817	0.190571	0.152269	0.135254	0.158606	0.185411	0.166433	0.17907	0.102492	0.143547	0.148172	0.159761	0.177502	0.144073	0.146764	0.125046	0.174301	0.356112	0.272328	0.315636	0.226887	0.243481	0.168364	0.0408676	0.0716218	0.0562447	0.267432	0.210025	0.244967	0.207891	0.1971	0.250248	0.115733	0.11702	0.111221	0.241509	0.308911	0.240355	0.0832038
Lipid-B-P-1160	DGDG(14:0_18:2)	GL	DGDG	0.0237326	0.0180431	0.02211	0.0284346	0.0256855	0.0227272	0.0179744	0.0223711	0.0201728	0.0188741	0.0234867	0.020853	0.0324273	0.0300581	0.0252891	0.0175513	0.015947	0.0144627	0.013569	0.0164288	0.0135707	0.0318193	0.0268388	0.0344782	0.0377026	0.036916	0.0317666	0.0167686	0.0311026	0.0166423	0.0324533	0.0357913	0.0342009	0.0296625	0.0248102	0.0236955	0.0187341	0.030811	0.0320429	0.0205237	0.0300029	0.0260446	0.0243992	0.0193671	0.0225448	0.0167141
Lipid-B-P-1161	DGDG(16:0_16:2)	GL	DGDG	0.0140727	0.012455	0.0114823	0.0126094	0.00805277	0.0120813	0.00827745	0.00764234	0.0081073	0.00552111	0.004332	0.00554839	0.0078985	0.00487382	0.00640887	0.0054343	0.00923248	0.00633904	0.00889523	0.00711235	0.00635614	0.0152803	0.0176265	0.0178348	0.017823	0.0123919	0.018354	0.00624107	0.011614	0.012227	0.0169689	0.0150784	0.0211457	0.0132274	0.0169646	0.015096	0.00675459	0.0122052	0.0108493	0.00774302	0.00963162	0.00716653	0.0125803	0.00955444	0.00889462	0.00780491
Lipid-B-P-1164	DGDG(16:0_18:2)	GL	DGDG	21.9949	17.3474	17.8052	37.0137	37.9535	37.7221	31.568	42.5068	38.2153	16.9221	17.4798	25.16	30.8341	28.2035	28.5883	20.8321	20.7038	19.1376	18.3906	22.5451	17.5598	26.1503	20.577	24.952	52.3273	48.414	43.6916	35.5502	47.1056	27.3276	20.6561	27.0506	34.9005	33.9783	29.4874	36.1331	42.9053	45.8306	58.383	24.443	19.5192	21.2471	31.952	42.6199	30.8868	24.5202
Lipid-B-P-1165	DGDG(16:1_18:1)	GL	DGDG	0.0219949	0.0213229	0.0123046	0.0520287	0.0572883	0.0470645	0.0367025	0.047001	0.0470768	0.0181048	0.0195616	0.0286171	0.02978	0.0260868	0.0279334	0.0274605	0.0231506	0.0186774	0.0179434	0.0305697	0.0260005	0.0301179	0.0250665	0.0381728	0.0664699	0.0717598	0.0617143	0.0537675	0.049702	0.0357361	0.0302718	0.0265023	0.0320554	0.0483879	0.0344947	0.0435723	0.0581526	0.066551	0.0819158	0.0254053	0.0216294	0.0233543	0.0373071	0.0359741	0.0366406	0.0370699
Lipid-B-P-1166	DGDG(18:0_18:2)	GL	DGDG	7.66753	7.63536	8.76993	11.2997	12.2324	11.7899	11.4063	15.2841	13.7178	14.6455	12.7802	14.2513	21.1847	17.0785	18.4141	7.12386	9.36885	7.76663	10.7587	11.4204	9.32022	8.7541	8.19334	9.57597	13.0446	10.7875	11.8573	9.29606	11.697	7.58242	10.2034	10.134	12.921	10.8352	10.2253	11.8651	16.0425	16.5222	20.9201	14.0035	12.1965	14.3868	15.1952	19.6086	15.0731	7.99888
Lipid-B-P-1170	DGDG(16:0_18:3)	GL	DGDG	2.63358	2.09154	2.46697	3.5016	2.84025	3.50009	3.75706	4.8766	5.0289	1.56503	1.59014	2.16552	3.9157	2.91902	2.81689	1.94635	1.97192	2.16212	1.77682	1.81871	1.77843	2.01544	1.99718	2.19243	7.77892	5.59451	6.394	4.50019	6.82825	3.51331	2.98499	4.03043	4.03123	2.50283	2.55365	2.77472	4.90026	5.22126	6.9547	2.24688	2.10555	1.82218	3.13474	3.83495	3.39008	2.42737
Lipid-B-P-1171	DGDG(16:1_18:2)	GL	DGDG	0.0637403	0.0427323	0.072288	0.17177	0.142191	0.163572	0.0920289	0.147045	0.129867	0.0530148	0.0399325	0.0302789	0.106656	0.0814529	0.0796929	0.0704844	0.0619747	0.0658203	0.0680856	0.074731	0.0503827	0.0583039	0.0554358	0.0544392	0.201088	0.149505	0.192547	0.101298	0.153589	0.0856478	0.0636087	0.0833441	0.0757038	0.135259	0.134714	0.156409	0.120649	0.137365	0.159886	0.0353356	0.053165	0.055892	0.122006	0.15036	0.133972	0.0647297
Lipid-B-P-1173	DGDG(17:0_18:3)	GL	DGDG	0.041853	0.0426548	0.0411638	0.0827792	0.0569501	0.0739318	0.104999	0.12293	0.115586	0.0398174	0.0447261	0.0620696	0.0614047	0.0624505	0.0619276	0.0353026	0.0408056	0.043128	0.038405	0.0447128	0.0397022	0.0275889	0.0214149	0.0281083	0.176409	0.142878	0.128918	0.111631	0.12156	0.0846532	0.0678306	0.0692524	0.110108	0.0544281	0.0563649	0.0610103	0.138304	0.127195	0.17726	0.0532307	0.0488134	0.0535464	0.0739635	0.0965718	0.0723379	0.0532033
Lipid-B-P-1174	DGDG(18:0_18:3)	GL	DGDG	0.961805	0.830665	0.973671	1.22452	1.03652	1.28705	1.47652	1.76394	1.89475	1.1639	1.12949	1.37469	2.03708	1.90958	1.94773	0.56285	0.692938	0.619216	0.893647	0.893998	0.935846	0.634292	0.571348	0.672143	1.92707	1.56055	1.73548	1.61697	2.21234	1.3313	1.02366	1.13341	1.63265	0.964124	0.844885	1.08379	1.69017	1.89609	2.36465	1.35382	1.15014	1.20447	1.63377	2.11321	1.69841	0.792224
Lipid-B-P-1175	DGDG(18:1_18:2)	GL	DGDG	0.33437	0.217422	0.281852	0.790012	0.832164	0.632648	0.336373	0.454464	0.400593	0.241388	0.262072	0.351572	0.470834	0.374709	0.413433	0.469366	0.396794	0.364825	0.309878	0.371353	0.308074	0.424716	0.342424	0.471075	0.981715	0.948532	0.907993	0.680256	0.854421	0.56927	0.309479	0.332692	0.382318	0.579938	0.547363	0.635705	0.453993	0.442421	0.60779	0.32658	0.325512	0.247395	0.572736	0.720056	0.607243	0.424902
Lipid-B-P-1179	DGDG(16:0_20:4)	GL	DGDG	0.00736003	0.00938294	0.00814247	0.0211414	0.0160933	0.0184505	0.0130164	0.0228668	0.0189449	0.0115768	0.00967712	0.0106269	0.0214778	0.0148664	0.0138983	0.00606345	0.00903915	0.00897321	0.00670298	0.00943063	0.00667032	0.0075323	0.0124583	0.0125733	0.0321096	0.0237608	0.0280222	0.0111803	0.0266435	0.0124576	0.0107264	0.00776497	0.0112309	0.0219065	0.0148823	0.0230836	0.0192853	0.0201817	0.0211995	0.011949	0.00941966	0.00854119	0.0263774	0.0269444	0.0216276	0.00911388
Lipid-B-P-1180	DGDG(18:1_18:3)	GL	DGDG	1.29144	1.10518	1.34921	2.68746	2.3699	2.15256	2.06857	2.65178	2.12182	1.2417	1.16759	1.32247	2.47378	1.86954	2.07191	1.32735	1.41382	1.13936	0.909691	1.17442	0.837174	1.19369	0.980924	1.41976	3.42865	3.04374	3.41871	2.01463	3.27335	1.72753	1.54957	1.41608	2.04375	2.61053	2.32179	2.94453	2.72905	2.91914	3.44722	1.44573	1.34077	1.36767	2.61943	3.33876	2.53564	1.57908
Lipid-B-P-1181	DGDG(18:2_18:2)	GL	DGDG	9.22458	8.65975	8.85051	21.3205	19.4736	16.9853	15.0264	19.7923	16.4441	8.68258	7.6796	9.93334	19.3684	16.4124	15.5669	8.90084	10.4298	8.69771	6.82268	8.35228	6.68966	9.42	7.60168	12.0192	25.9417	20.8152	22.7914	14.4654	22.8373	12.17	9.73961	9.84689	14.3257	19.7159	16.8235	21.266	20.5588	23.9658	28.0202	10.8627	11.1159	10.181	19.7831	27.1396	20.3224	10.5602
Lipid-B-P-1189	DGDG(16:0_20:5)	GL	DGDG	0.00656087	0.00584715	0.00620401	0.00952899	0.0103026	0.0119671	0.00989226	0.0102776	0.0156905	0.00778826	0.00833871	0.00806348	0.0107268	0.0077942	0.00926051	0.00484812	0.00682265	0.00716711	0.00637012	0.00858872	0.00625088	0.0065928	0.00528679	0.00701683	0.0215416	0.0132658	0.012322	0.0228197	0.017642	0.00914829	0.00937661	0.0156546	0.0125156	0.0198558	0.0128592	0.0163575	0.0136342	0.0148881	0.0174935	0.0106818	0.0106239	0.00751597	0.0134346	0.021821	0.0170975	0.0080663
Lipid-B-P-1190	DGDG(18:2_18:3)	GL	DGDG	4.50448	4.36686	4.31764	6.38246	5.13295	6.20918	5.33559	7.84241	6.54088	3.46559	3.76725	4.11036	5.62584	5.18403	4.83021	3.54883	4.04734	4.18245	3.12534	3.14985	3.492	3.4349	2.96903	4.06137	10.4992	7.62242	8.91061	6.97269	8.52665	5.20197	3.79268	4.82867	5.61313	6.28464	5.98195	5.73133	7.55234	7.60587	8.24089	4.6314	4.14153	3.93779	7.07375	10.404	8.13016	4.4681
Lipid-B-P-1194	DGDG(16:1_20:5)	GL	DGDG	0.0132108	0.00989665	0.0136301	0.00799216	0.00876215	0.00740259	0.00775303	0.00874397	0.0111862	0.0107835	0.010434	0.00714333	0.00605293	0.00463592	0.00640819	0.00843697	0.00851962	0.0114232	0.00482692	0.00691088	0.00585243	0.00652336	0.00292443	0.00361504	0.0112534	0.00811443	0.0109376	0.00824083	0.0143827	0.00921814	0.0122325	0.0143419	0.0132872	0.0103792	0.00898208	0.00859664	0.0151809	0.00967083	0.0103524	0.00953789	0.00907383	0.00681802	0.0117825	0.00924514	0.0105138	0.010949
Lipid-B-P-1195	DGDG(16:2_20:4)	GL	DGDG	0.0273597	0.0251109	0.033292	0.0246187	0.0204877	0.020893	0.0122805	0.0159775	0.014129	0.0224965	0.0122494	0.0176425	0.0078478	0.00968352	0.00558662	0.0146679	0.0192124	0.0197897	0.010508	0.0129237	0.014015	0.0121438	0.00676632	0.00934203	0.0258305	0.0191422	0.0215776	0.0153431	0.0244449	0.0184363	0.0181039	0.0162851	0.0195747	0.0214491	0.0216025	0.0178267	0.0188403	0.0199158	0.0177313	0.0204524	0.0154704	0.0129363	0.022799	0.0281898	0.0237626	0.0181496
Lipid-B-P-1196	DGDG(18:3_18:3)	GL	DGDG	2.75551	2.73266	2.68294	2.37267	1.74694	1.83714	1.77601	2.41081	2.075	2.26825	1.6742	1.88788	0.912713	0.681963	0.60613	1.97379	2.13471	2.15531	1.41828	1.64963	1.3784	1.15357	0.940404	1.0769	2.6553	2.13126	2.5856	2.63851	3.25932	2.14792	1.7831	2.01696	2.5389	2.50846	2.1034	2.60614	2.02896	1.97364	2.49633	1.93904	2.04835	1.76551	2.517	2.95507	2.302	2.18979
Lipid-B-P-1213	MGDG(16:0_16:0)	GL	MGDG	0.117072	0.0905908	0.118387	0.0833534	0.0751963	0.0758658	0.0862424	0.103577	0.0896094	0.0948458	0.103129	0.0947546	0.408101	0.354634	0.36884	0.0267167	0.0292524	0.0291918	0.0430743	0.0484248	0.0391934	0.0665517	0.0545683	0.0693085	0.0700266	0.0523136	0.0599247	0.0477877	0.0552816	0.038535	0.114959	0.135332	0.1542	0.0890425	0.0839571	0.10969	0.121807	0.149751	0.160358	0.128701	0.109601	0.119101	0.258932	0.333623	0.250519	0.0475498
Lipid-B-P-1217	MGDG(16:0_18:1)	GL	MGDG	0.00713557	0.00602575	0.00702393	0.0219047	0.0205398	0.0253162	0.0055252	0.00834628	0.00710099	0.0244807	0.0239971	0.0148382	0.044577	0.0404856	0.0368701	0.00386103	0.00699094	0.00465341	0.0106867	0.0110864	0.0120057	0.00763646	0.00657757	0.0094985	0.00764601	0.00702873	0.00919611	0.012584	0.0141289	0.00816942	0.0101078	0.0129788	0.0115433	0.0264306	0.0214306	0.0269005	0.0109023	0.0107109	0.0163103	0.0263709	0.0261263	0.0252192	0.0307934	0.0408323	0.0308929	0.00715539
Lipid-B-P-1223	MGDG(16:0_18:2)	GL	MGDG	2.72381	1.88919	2.33507	3.36318	3.3012	3.19237	4.24244	5.53395	5.25836	4.43374	4.16614	4.71155	10.3992	8.33512	9.28123	1.82404	1.99873	1.95743	2.27248	2.54797	2.20241	3.45917	2.80265	3.31102	5.07891	3.81218	5.61986	3.46522	4.12202	2.50919	2.55062	3.53582	3.85672	3.54398	2.99228	4.08264	6.27583	6.34582	9.13901	5.22844	5.18239	4.23536	5.36347	8.17603	6.25185	2.38407
Lipid-B-P-1225	MGDG(18:0_18:2)	GL	MGDG	0.0568266	0.0526098	0.0710182	0.0658867	0.0649612	0.0696807	0.070628	0.0927278	0.0792836	0.147275	0.148934	0.121837	0.19146	0.163024	0.140653	0.0446271	0.0506193	0.0676172	0.0748565	0.100811	0.0752831	0.0708297	0.0654821	0.0915739	0.0854284	0.0615943	0.0758499	0.0549663	0.0709359	0.0477107	0.112668	0.129393	0.12103	0.0554383	0.0522519	0.0672952	0.0909743	0.105845	0.109356	0.118642	0.104946	0.116339	0.0964713	0.13142	0.0969513	0.0588489
Lipid-B-P-1229	MGDG(16:0_16:3)	GL	MGDG	0.0769488	0.0588466	0.0705955	0.136208	0.138676	0.107284	0.0915411	0.103756	0.112653	0.0910405	0.0791538	0.0850971	0.128655	0.108833	0.105358	0.0748463	0.0769144	0.0706324	0.0673036	0.0709788	0.0576334	0.0595861	0.0477587	0.0662327	0.150911	0.12055	0.127347	0.108345	0.156849	0.110494	0.0522184	0.0580766	0.0707646	0.134427	0.11859	0.137762	0.131169	0.147123	0.16897	0.0896038	0.0743624	0.0811954	0.116402	0.169943	0.12451	0.0611963
Lipid-B-P-1232	MGDG(16:0_18:3)	GL	MGDG	0.384712	0.268527	0.358766	0.462994	0.421836	0.46021	0.60266	0.827106	0.877589	0.366001	0.349198	0.477781	1.26268	1.23974	1.12515	0.264323	0.307508	0.244026	0.276119	0.349802	0.27998	0.278363	0.215013	0.23849	0.894054	0.74626	0.744323	0.708618	1.0445	0.549397	0.49268	0.535709	0.763055	0.37828	0.334971	0.399903	0.992717	1.1663	1.29787	0.624157	0.500974	0.41808	0.672673	0.638432	0.655552	0.29325
Lipid-B-P-1233	MGDG(16:1_18:2)	GL	MGDG	0.0760003	0.0661675	0.0695503	0.11066	0.0958318	0.101159	0.0601098	0.0747163	0.0569902	0.0746942	0.084279	0.0794866	0.185643	0.143102	0.152562	0.0825621	0.0941066	0.0637616	0.0785263	0.099764	0.0926565	0.0724041	0.0638894	0.0733816	0.174166	0.124586	0.159925	0.0814621	0.0936398	0.0624184	0.0821621	0.0957374	0.129097	0.109102	0.108104	0.107756	0.0761277	0.0864993	0.110172	0.100181	0.0736302	0.0671811	0.13556	0.154648	0.1432	0.103509
Lipid-B-P-1235	MGDG(18:1_18:2)	GL	MGDG	0.265485	0.18466	0.306844	0.450503	0.439074	0.466844	0.225104	0.369956	0.331725	0.697288	0.768731	0.700023	0.98666	0.905512	0.894694	0.220948	0.375061	0.34783	0.309581	0.369339	0.266342	0.391631	0.337718	0.444004	0.65487	0.51984	0.691433	0.350939	0.445366	0.270013	0.260824	0.329974	0.394124	0.492357	0.402725	0.518875	0.320081	0.325987	0.478824	0.631016	0.585525	0.681882	0.653646	0.912224	0.790632	0.415978
Lipid-B-P-1237	MGDG(16:1_16:3)	GL	MGDG	0.0107941	0.0098422	0.00716076	0.00911034	0.00795875	0.00917015	0.0106126	0.0124869	0.0096915	0.0160635	0.0162677	0.0231623	0.0105613	0.0106321	0.0105967	0.00765787	0.00388694	0.00760284	0.00810606	0.011325	0.00953429	0.00625477	0.00483631	0.00970179	0.0206229	0.0162901	0.0129002	0.0175658	0.0163722	0.0106321	0.00683547	0.00528727	0.00541219	0.00726353	0.00811302	0.00811151	0.0156518	0.0137856	0.0165668	0.0143362	0.01594	0.0118617	0.0139716	0.0133176	0.00948053	0.00622435
Lipid-B-P-1241	MGDG(16:1_18:3)	GL	MGDG	0.0363323	0.0316635	0.0513168	0.0460324	0.0331288	0.0318974	0.0200868	0.0236121	0.026756	0.0220503	0.0318873	0.032553	0.0460569	0.0372933	0.0273584	0.03427	0.039761	0.0315599	0.0331092	0.036138	0.0282316	0.0268758	0.0251197	0.0446734	0.0483465	0.049983	0.0462093	0.0402599	0.055426	0.0319862	0.059264	0.083556	0.07141	0.038455	0.029763	0.0382878	0.0275823	0.0346508	0.0235344	0.0346701	0.0400282	0.0287559	0.0393169	0.0405059	0.0419522	0.060232
Lipid-B-P-1242	MGDG(16:2_18:2)	GL	MGDG	0.0252134	0.0250053	0.0271493	0.0291634	0.0250665	0.0259798	0.0160383	0.0124257	0.014232	0.0217523	0.0238053	0.025319	0.024176	0.0232366	0.0263343	0.0209342	0.0266615	0.0213539	0.0224442	0.0203374	0.0147637	0.0245131	0.0258856	0.0329333	0.0328582	0.023973	0.0366693	0.0146268	0.0250556	0.0203679	0.0265364	0.0273872	0.0380506	0.0333568	0.033863	0.0304562	0.0238079	0.0263116	0.0320657	0.0288392	0.0240457	0.0255927	0.0181238	0.019474	0.0255879	0.0305112
Lipid-B-P-1245	MGDG(16:0_20:4)	GL	MGDG	0.0398012	0.0279345	0.0273493	0.0530903	0.0547425	0.0531517	0.0583112	0.0683924	0.0575491	0.0505388	0.0519802	0.0742262	0.0971414	0.0749917	0.0737583	0.0374802	0.0410862	0.0382765	0.0295572	0.0381368	0.0348871	0.0384493	0.0355913	0.0498215	0.0791323	0.0643653	0.0709749	0.0437165	0.0708855	0.0488041	0.0385688	0.0346199	0.0530049	0.0522817	0.0412711	0.0625857	0.0719829	0.0797949	0.0930762	0.0649004	0.0434649	0.0395246	0.0871805	0.130258	0.0853406	0.0442783
Lipid-B-P-1246	MGDG(18:1_18:3)	GL	MGDG	1.96569	1.46426	1.40328	2.37275	2.22011	2.30573	2.18061	2.86294	2.72849	2.22556	2.36274	3.29532	3.98407	3.39248	3.17191	1.64077	1.53474	1.48708	1.40355	1.45407	1.23065	1.5778	1.23934	1.81888	3.52867	2.63312	2.93796	2.19334	3.35525	1.99383	1.6335	1.78533	2.23942	2.22122	2.03205	2.27174	3.01184	3.1918	3.6315	2.79546	2.06122	2.11792	3.44173	5.1069	3.39511	1.57434
Lipid-B-P-1247	MGDG(18:2_18:2)	GL	MGDG	21.9313	14.1361	17.2561	27.5833	24.0259	26.3512	25.0367	34.9914	29.9506	26.8922	25.609	31.6481	38.5708	34.2224	33.8438	17.0511	15.9868	16.6136	15.0593	17.2021	14.883	16.5439	16.3656	21.1939	39.9415	28.9319	31.5444	25.8393	40.1685	22.7653	17.0913	19.8715	24.0052	27.3497	22.9984	28.2839	34.3349	34.4535	43.639	28.772	23.8982	22.8198	36.54	52.6851	35.9573	17.0553
Lipid-B-P-1254	MGDG(16:2_18:3)	GL	MGDG	0.0120887	0.0128527	0.010361	0.00986611	0.0072366	0.00706769	0.00774912	0.010551	0.0135381	0.00806034	0.00774783	0.00790409	0.0049443	0.00472067	0.00474204	0.00733047	0.00777715	0.00654557	0.0106363	0.0107655	0.00956988	0.00622963	0.00928767	0.00881945	0.010957	0.0136107	0.0130822	0.00872362	0.0150838	0.0122022	0.0142941	0.0128359	0.013565	0.00964604	0.00778423	0.0137697	0.00590702	0.00761418	0.0067606	0.00843992	0.00501162	0.00761418	0.00911043	0.00899105	0.00905074	0.00944411
Lipid-B-P-1257	MGDG(16:0_20:5)	GL	MGDG	0.0338649	0.0310771	0.0269537	0.0409719	0.0342771	0.0440539	0.0438216	0.0675807	0.0520824	0.0377674	0.030408	0.0331933	0.0642766	0.049123	0.0469257	0.0344952	0.0287018	0.0329787	0.0225634	0.0284881	0.0170792	0.028113	0.0209191	0.0249251	0.0705404	0.061929	0.0689404	0.0548413	0.0634747	0.0476389	0.0289648	0.0370078	0.0448331	0.037678	0.0336227	0.0388647	0.0459618	0.045224	0.0455929	0.0322847	0.0342648	0.02767	0.0588268	0.0870438	0.0497173	0.0440001
Lipid-B-P-1258	MGDG(16:1_20:4)	GL	MGDG	0.0521747	0.0520503	0.0464384	0.0840146	0.0664309	0.072577	0.0733045	0.108351	0.0963446	0.0497913	0.0568629	0.0616679	0.0970482	0.0681192	0.100512	0.0513417	0.0636224	0.0488995	0.0454562	0.0296212	0.0419797	0.062643	0.0312202	0.0444866	0.0856669	0.113969	0.104105	0.095298	0.11768	0.0678224	0.0585331	0.0528019	0.0825957	0.0524478	0.0527908	0.0693262	0.0943268	0.0931258	0.117946	0.0650585	0.0505033	0.0437364	0.114024	0.140882	0.100358	0.0776953
Lipid-B-P-1259	MGDG(18:1_18:4)	GL	MGDG	0.411564	0.442427	0.394564	0.603486	0.50809	0.674996	0.541325	0.851898	0.728841	0.49483	0.395304	0.476747	0.796333	0.734619	0.815901	0.4348	0.412987	0.437009	0.339275	0.383618	0.365526	0.369746	0.277337	0.421203	0.859665	0.966222	0.72025	0.755192	1.03696	0.558013	0.478221	0.512534	0.495378	0.482279	0.483916	0.487685	0.675909	0.670922	0.93444	0.450029	0.335199	0.348106	0.827204	1.02679	0.766539	0.582306
Lipid-B-P-1260	MGDG(18:2_18:3)	GL	MGDG	7.89101	8.2668	6.78715	10.2356	8.91812	9.63213	9.56986	14.8011	11.4487	8.1855	6.62894	7.5173	13.2986	12.8521	12.564	6.883	7.22329	7.70046	5.78085	5.82711	5.82607	6.03512	4.69096	7.31978	14.153	14.7041	11.7368	13.5006	16.9685	9.63167	8.1011	9.52292	11.9233	8.24395	8.12288	9.55862	10.7995	13.0019	15.2189	8.36466	6.01868	6.01003	13.6103	16.6028	11.3288	9.51972
Lipid-B-P-1267	MGDG(16:1_20:5)	GL	MGDG	0.0307064	0.0297749	0.0189482	0.0348169	0.0237502	0.0309811	0.0233001	0.0297469	0.0244916	0.0164515	0.0156195	0.0186633	0.0214752	0.019983	0.0160039	0.0214435	0.027196	0.0191202	0.0187267	0.0161121	0.0195821	0.0116884	0.0118392	0.0140823	0.0413779	0.0268417	0.0372266	0.0419956	0.0416843	0.0229435	0.0260308	0.0234752	0.0288495	0.0314171	0.0217824	0.0326275	0.0290635	0.0218114	0.0223137	0.0222804	0.0222886	0.0161731	0.026245	0.0200967	0.0208793	0.0155314
Lipid-B-P-1268	MGDG(18:2_18:4)	GL	MGDG	1.26543	1.36659	1.39277	1.63757	1.01808	1.22584	1.02521	1.38925	1.34626	0.922515	0.914421	0.804958	1.08323	0.815604	0.848508	1.12019	1.33753	1.0111	0.890338	1.04616	0.913832	0.675093	0.704979	0.75368	1.67304	1.55067	1.45061	1.9578	1.89616	1.52463	1.15258	1.32512	1.41683	1.53327	0.937113	1.28265	1.33033	1.10986	1.41624	0.91561	1.09363	0.810139	1.09807	1.24761	1.05164	1.00497
Lipid-B-P-1269	MGDG(18:3_18:3)	GL	MGDG	3.99991	3.87837	4.00827	5.61349	4.20545	4.33438	3.45485	5.20572	4.67993	3.24418	2.95708	2.75893	3.23707	2.87904	2.67235	3.91265	4.02373	3.77542	2.77615	2.95443	3.29553	2.3392	2.47375	2.72993	5.31788	4.93984	4.73024	6.39649	7.20072	4.72932	3.83691	4.35527	4.41557	4.38937	3.33788	3.83148	3.86515	4.36229	4.97125	3.08185	3.17984	2.92303	3.86887	4.5499	3.53873	3.07527
Lipid-B-P-1274	MGDG(18:3_18:4)	GL	MGDG	0.0404592	0.0356369	0.0432898	0.0100942	0.0117386	0.00751714	0.0123089	0.0120098	0.00964668	0.00906312	0.00824316	0.0102624	0.0144423	0.0125787	0.00889971	0.0144128	0.0160213	0.0128968	0.0250677	0.0249587	0.018102	0.00405826	0.00556524	0.00801938	0.0347146	0.0267718	0.0441874	0.0234027	0.0261021	0.0215551	0.013972	0.0207955	0.0228597	0.0110798	0.0142233	0.0158234	0.0113262	0.0110697	0.0175623	0.0103002	0.00982592	0.00744394	0.0127875	0.017158	0.0182218	0.0141078
Lipid-B-P-1285	Coenzyme Q8	PR	CoQ	0.0493528	0.0490908	0.0474158	0.0307782	0.035981	0.0249944	0.0417025	0.0473626	0.0429215	0.0405992	0.0381324	0.0472698	0.0264181	0.0327154	0.0295667	0.03145	0.0328592	0.0277621	0.0428795	0.0473489	0.038589	0.0403934	0.040703	0.047653	0.0745226	0.0584232	0.0548052	0.0358484	0.0382209	0.0522144	0.0655876	0.0475523	0.0474098	0.0205283	0.0153989	0.018101	0.0285366	0.0279642	0.0371753	0.0390098	0.043055	0.0374601	0.0347358	0.0284372	0.0264586	0.0402018
Lipid-B-P-1286	Coenzyme Q9	PR	CoQ	0.356481	0.34307	0.339781	0.205845	0.199431	0.191015	0.271193	0.226455	0.279278	0.352552	0.304158	0.34299	0.141752	0.173883	0.156446	0.223282	0.230065	0.25767	0.316837	0.363563	0.300535	0.364283	0.382716	0.345452	0.3862	0.395652	0.374821	0.183227	0.217848	0.205774	0.378207	0.422266	0.355175	0.124919	0.144696	0.107485	0.142171	0.15451	0.186878	0.206894	0.20885	0.221489	0.178732	0.146801	0.168532	0.292909
Lipid-B-P-1287	Coenzyme Q10	PR	CoQ	15.3906	15.1363	15.1522	14.6245	13.6479	14.0186	17.3611	16.0376	17.8966	20.379	19.8464	18.7992	18.2034	18.1357	18.2458	13.1898	14.3485	13.6261	16.101	15.6443	14.6293	14.0032	13.8205	13.845	16.1389	16.2991	16.1057	14.1492	14.3999	14.5086	11.7315	12.3855	11.1573	8.45522	8.35193	7.74332	10.5958	11.1554	10.6515	15.2158	13.985	14.5433	16.3801	15.2212	16.5013	12.9016
Lipid-B-P-1293	CE(19:0)	ST	CE	1.03629	1.09079	1.03148	0.424105	0.507135	0.460232	0.502048	0.439881	0.465232	1.23732	1.17468	1.19428	0.593241	0.499416	0.582166	0.757536	0.88291	0.82283	1.23005	0.903201	0.972885	0.977158	1.04756	1.00215	0.398565	0.474575	0.443538	0.3383	0.385075	0.418516	0.861214	0.870675	1.01391	0.552453	0.500395	0.396114	0.432601	0.409302	0.362548	0.853848	0.952787	1.39201	0.486829	0.493314	0.567529	0.793358
[truncated: 14 more columns]

## Sheet: Table S2
Lipid DAMs of group 2(G79,GZ1,GZ10) vs group 1(P32)
Index	Compound	Class 1	Class 2	P32R-1	P32R-2	P32R-3	G79R-1	G79R-2	G79R-3	GZ1R-1	GZ1R-2	GZ1R-3	GZ10R-1	GZ10R-2	GZ10R-3	VIP	P-value	FDR	Fold_Change	Log2FC	Type
Lipid-B-N-0045	FFA(22:4)	FA	FFA	3.7935179746949	3.4925817765117	3.4652099124133	1.1378032548033998	1.0604064498688	0.98515288601603	1.1980097595433001	1.2812971971022	1.3386478911733999	1.3859628985106998	1.3256955947262	1.3230110700311	1.43215	0.000367638581174738	0.00132669574945666	0.342159462337211	-1.54726	down
Lipid-B-N-0047	FFA(20:5)	FA	FFA	2.2828584484474	2.02735	1.8587106248298002	0.18905678578945	0.15166639489169	0.17036159034057002	0.64419025065875	0.8378503214803101	0.23357953140517998	0.42813910115521	0.23437824568961	0.28334513696262	1.25297	0.00038359660591960897	0.00136729833152941	0.17142765143983402	-2.54433	down
Lipid-B-N-0001	FFA(10:0)	FA	FFA	7.6860440843729005	7.3036761163182	7.8019535480007	13.566668587166	14.088529790624001	18.215588681004	23.001524514693	14.065942969888999	22.469253743161996	24.217339128804003	21.079142519243	23.7805	1.29426	4.37187908646651e-05	0.000244236706657408	2.55187472399711	1.35155750641299	up
Lipid-B-N-0008	FFA(17:0)	FA	FFA	1.8347646910736	1.7199275301133001	2.0387724283072	5.9550179141433	6.4819080481004	5.6061460580330005	5.903786993379001	4.9009403917866	6.971657348878501	5.8757058129373005	5.2948090681748	5.6000202761034	1.44349	7.407316552304108e-09	1.79318788203695e-07	3.13401414013244	1.6480116890169099	up
Lipid-B-N-0015	FFA(28:0)	FA	FFA	2.4482595359282002	2.5449422443516	2.9404608884672006	6.5080939506593	6.563143254085901	6.9466503450861	6.9532392975325	6.6417112535929	6.4738425962471	7.102766782262799	5.9013645553685	6.248555272192401	1.44794	4.40426149000441e-06	3.9982436338946296e-05	2.4931472294960098	1.31796808178326	up
Lipid-B-N-0016	FFA(29:0)	FA	FFA	0.67214487396669	0.45596890305861	0.56405688851265	2.62152	2.1925225802489	2.5895568712936003	2.5508231800232997	2.4762449428049997	3.0324841683521004	2.5765648878006004	2.2740927064392005	2.2038317746827003	1.43744	2.44303309801896e-08	4.81259071363342e-07	4.435651854882289	2.14914613580051	up
Lipid-B-N-0017	FFA(30:0)	FA	FFA	1.5433047080233002	1.4467099063261002	1.4971577435146999	6.3618446604002	5.9140411517477	6.8694653367495	7.5001232714981	7.7166702784856	9.313247239846302	10.6904	9.0587825004853	9.092209195209401	1.41828	1.52581220631163e-06	1.70480171512895e-05	5.386968794467419	2.42947370798423	up
Lipid-B-P-0365	DG(18:0_18:2)	GL	DG	10.405555259468	10.317592698382	9.7374867438962	7.4526149117247	7.0163618223882995	6.4036658339935	2.4874162711432	3.0169980733474	2.2289622045557	2.3655530254804	1.9217681192401999	2.2060771053336	1.0579	2.7195633264347302e-05	0.00017556292140650902	0.38409592917636404	-1.38046	down
Lipid-B-P-0379	DG(16:0_18:3)	GL	DG	6.7114932961209	5.8682337895534005	6.35958	2.2125097941181	2.0000968627579	2.2673123154578	2.5360431098457004	2.7078275247125	2.4912288386725	2.0970709304032003	1.7262824366571998	2.1022560084741	1.4059	0.00100492230736607	0.00293396914864163	0.35447673466839597	-1.49624	down
Lipid-B-P-0387	DG(18:0_18:3)	GL	DG	2.8372583695168	2.6301235991108998	2.6826748021487	1.4089416716213998	1.4350444518175	1.4094144144196998	0.69854324257214	0.76388635322221	0.6897191371190899	0.43202247991795	0.33135124571244	0.47433657252908	1.126	4.93768753143205e-07	6.37510323502671e-06	0.31260557580154497	-1.67758	down
Lipid-B-P-0485	TG(15:0_16:0_16:0)	GL	TG	0.32484578756005	0.29656010546891	0.20861070810335	0.12392407775297001	0.12338971107760001	0.13703395934711	0.15131466006972	0.12640569621477	0.097888377174408	0.14037356081516	0.11247735904615	0.10882295709401	1.35694	0.0459782263542423	0.06678337377953701	0.45044494976034904	-1.15058	down
Lipid-B-P-0487	TG(16:0_16:0_16:0)	GL	TG	8.5525564974308	8.09434	6.919376015044099	3.1708941984394	3.0563579437131	3.2877992246767	2.5579444948472996	2.5223647922929	2.5536977702147	4.2142350852589	4.2147857796193	3.9660780982527	1.36044	0.00352038862211681	0.0085579321734304	0.417887494166849	-1.25881	down
Lipid-B-P-0488	TG(14:0_16:0_18:0)	GL	TG	0.29111586571911996	0.23057318587106002	0.23376482844882	0.11026063925185	0.10661713719615999	0.10953696125847001	0.12678507456214	0.11829890851248	0.09924598161042598	0.10880821696087	0.12496181251713	0.10595328434955001	1.4257	0.0173791131793145	0.0299383008742297	0.44585471194566795	-1.16535	down
Lipid-B-P-0490	TG(16:0_16:0_17:0)	GL	TG	0.19703067643321	0.19175715366225002	0.19438862899454	0.06305330396515402	0.062068615793423	0.058428598774317	0.048696790918070006	0.04606304809425701	0.052509569747129996	0.047840192256606	0.044471357850635	0.051145895978934	1.4349	8.503294478661779e-13	2.47020704605125e-10	0.271088545034092	-1.88316	down
Lipid-B-P-0494	TG(16:0_17:0_18:0)	GL	TG	0.13471514574719	0.15231868285908998	0.13352205012047	0.057877332365528	0.05284641895633999	0.062424920559541	0.05346524648228	0.061303472597652	0.056789097803045994	0.056112382747457994	0.05196632388101499	0.05302201354580901	1.44229	0.0038592289271855602	0.00907778140362272	0.400903688446841	-1.31867	down
Lipid-B-P-0501	TG(16:0_18:0_20:0)	GL	TG	0.40046496991563	0.34986261687556	0.36206258333553	0.12361098497538	0.14153866650718	0.14979387453332998	0.09210598960717199	0.1072338638519	0.08404749845610698	0.10805643778808	0.10144556608794	0.09718148064628801	1.40932	0.000585372134615013	0.00191576387855432	0.301157630192198	-1.73141	down
Lipid-B-P-0502	TG(14:0_18:0_22:0)	GL	TG	0.21439859304135997	0.20123484803469	0.21775850271519	0.11034800415247001	0.11145188891599002	0.11591526020897999	0.041943650761522	0.039551191458470004	0.036530448650913	0.11988743394343	0.11153558241704001	0.10478226696153	1.07392	3.53574193476457e-06	3.42377677349702e-05	0.416774971239274	-1.26266	down
Lipid-B-P-0503	TG(16:0_16:0_22:0)	GL	TG	0.29421916151612	0.29623404046213003	0.28522196316647996	0.13926130264929998	0.15566637089907998	0.14839393213868	0.07949455427157401	0.082584001915976	0.077180872779222	0.14328651641625	0.13267007464678998	0.12609161402327002	1.28748	5.91619856363503e-08	9.54808712631098e-07	0.412873510982381	-1.27623	down
Lipid-B-P-0504	TG(15:0_16:0_24:0)	GL	TG	0.24821001972392998	0.2417533787701	0.21033698288427	0.10049851665494	0.10177855417869	0.11404186537696	0.043179284236266	0.035363961349608	0.044916810394247	0.11135880096155001	0.09029992660301499	0.091817272267323	1.19641	0.000107677338359383	0.000508622224282941	0.3490192739766131	-1.51862	down
Lipid-B-P-0505	TG(16:0_16:0_23:0)	GL	TG	0.10957766702267999	0.10920404801108999	0.094453211403934	0.062508460620549	0.063246203190967	0.05773191670381401	0.021791145416338	0.021925656005992	0.018998973869152003	0.05981863628246499	0.05733768340266901	0.051285323158745004	1.04567	7.45675057135611e-05	0.000380032638768237	0.44124921760404295	-1.18033	down
Lipid-B-P-0509	TG(16:0_18:0_23:0)	GL	TG	0.13379798187442	0.11178480605757	0.10910844296935002	0.053889282482555	0.055342494314330005	0.060693214804803004	0.022614605006314	0.016129684778647	0.019788885108197	0.05478875380682	0.047690966569038	0.050315671676145	1.14219	0.000888989308004791	0.0026806458652077	0.35829619805561497	-1.48078	down
Lipid-B-P-0517	TG(12:0_16:0_16:1)	GL	TG	0.12500529571339	0.14121844942664002	0.091940467534476	0.021935867704206	0.03276066262145	0.027348265162828	0.045252928055597004	0.019826370060723	0.033701155512847004	0.026514206820977996	0.030481079367876	0.030113621506826	1.36704	0.0225396994263357	0.0370339461849833	0.24935876462232803	-2.00371	down
Lipid-B-P-0525	TG(14:0_14:0_18:1)	GL	TG	0.11531581003484	0.077149414573787	0.084254901536565	0.025902494847016004	0.021555696754245	0.023729095800630002	0.028415465523797995	0.019913036985181997	0.017481498074486998	0.029111525623188	0.018188797413033	0.020945762653946997	1.41422	0.0258845852811868	0.0413165251734757	0.247233400927064	-2.01605	down
Lipid-B-P-0528	TG(16:0_16:0_15:1)	GL	TG	0.24011318205291	0.26293870402622	0.18403544204923	0.059096862964648	0.055268076228938	0.072816106204104	0.057101816812937994	0.060075453280419994	0.062898838711073	0.07374209328567999	0.068742927959278	0.059513705898789	1.44194	0.0186316618604101	0.031468010293309	0.276168621775504	-1.85638	down
Lipid-B-P-0529	TG(16:0_16:0_16:1)	GL	TG	0.73089310397557	0.70244849528697	0.61530543983548	0.15934667730163002	0.18315962834438	0.2086625153683	0.33409135748509	0.29060523074257	0.3262716467336	0.35862122211975	0.42494179253953	0.29793874212870003	1.20742	0.00027807632687807	0.00105596304520365	0.42038131564479997	-1.25023	down
Lipid-B-P-0532	TG(16:0_16:0_17:1)	GL	TG	0.22909594854391999	0.24174823571877	0.19750218713705997	0.060094841262775	0.056385806807725	0.07591216990629401	0.076186759091855	0.067068969632814	0.063740264898499	0.074423254151484	0.07180651877224499	0.052891448705337	1.4267	0.00515883137519691	0.0113985897068056	0.298502921459492	-1.74418	down
Lipid-B-P-0533	TG(16:0_16:1_17:0)	GL	TG	0.14747269230405	0.14340599287888	0.12783777950406	0.030230264924517997	0.03366316826785799	0.041687360790241	0.038809665319926	0.030206635129388	0.031049713237639	0.024163394176318	0.031329196665294	0.029689067922732997	1.42597	0.00159744270323349	0.00444073784965865	0.231523788339939	-2.11077	down
Lipid-B-P-0536	TG(16:0_18:0_18:1)	GL	TG	1.2924911156896002	1.219	1.09737	0.4613627560309099	0.44998362874640996	0.45451522065504	0.31218227452309993	0.31757924372215995	0.31317295431548	0.30231149521531003	0.31357105539692	0.20721751140817002	1.3566	0.000722527648008701	0.00229392657646478	0.289278323172951	-1.78947	down
Lipid-B-P-0537	TG(16:0_16:1_20:0)	GL	TG	0.08976364009550801	0.08932734347713901	0.09136384053553501	0.020402486102086996	0.018151024771896	0.021995289831302004	0.017498638063266004	0.018408830744503998	0.014782825035327	0.021974743106326	0.025085684414537995	0.015160977377945	1.43607	1.1030592344658401e-13	6.408774152246549e-11	0.213788630589443	-2.22574	down
Lipid-B-P-0538	TG(16:0_16:0_20:1)	GL	TG	0.034220742689668	0.041455783765460004	0.031461377900779	0.015917014962126	0.014434868367973998	0.016746721393008	0.015335269639287	0.022714989965366	0.019161938394523	0.011813012160252	0.015151542590538001	0.010728096481714001	1.26221	0.0115804619254965	0.0214960012099471	0.44180894648035207	-1.17851	down
Lipid-B-P-0541	TG(18:0_18:0_18:1)	GL	TG	0.23239647544851003	0.2560703284745	0.21050871845031	0.075427938290015	0.072175399513594	0.053077455528112	0.039162509212410004	0.036821657069596	0.031103943298466	0.029379409946681	0.03373867629705	0.023157028140163998	1.32689	0.00101699395389227	0.00295436743605706	0.187915029297993	-2.41185	down
Lipid-B-P-0542	TG(16:0_20:0_18:1)	GL	TG	0.21608795073089	0.21963445071192	0.20167255042754	0.082838402380888	0.09371055398698401	0.08576199443280799	0.061359310509933	0.061971543598054006	0.06412619139518	0.054299445200262	0.065028577650681	0.068523136018123	1.39565	6.41141789596638e-06	5.3985997066035705e-05	0.333450583138918	-1.58446	down
Lipid-B-P-0544	TG(16:0_18:1_20:0)	GL	TG	0.27017789051106	0.27263209157867	0.24533361799088999	0.11380355523685001	0.11354900051589999	0.096377485716194	0.059379977924307	0.06391683867343	0.060015538129105	0.06216893003121599	0.05604973639886499	0.058501965897952	1.3373	4.84107273421833e-06	4.32717424397054e-05	0.28918716016297696	-1.78992	down
Lipid-B-P-0547	TG(18:0_18:1_20:0)	GL	TG	0.077945920140504	0.073330149358196	0.06755706601324299	0.05187118151564701	0.043890126060402004	0.048123603279340996	0.026192818931976003	0.022818426128599002	0.024678513718403	0.028953028134216	0.027589576800945998	0.018914311859586003	1.15475	2.68314734965531e-05	0.00017556292140650902	0.446354685947646	-1.16374	down
Lipid-B-P-0551	TG(16:0_20:0_20:1)	GL	TG	0.065048393205871	0.07385581286392301	0.06273156123252199	0.02839264697528	0.023964547211887996	0.027865583445880002	0.010704637581024998	0.0097178975949232	0.011448794997536002	0.0091459098088122	0.011226684404769	0.0074595587390341	1.23916	6.3863003384327e-05	0.000331289330056197	0.23131851825566502	-2.11205	down
Lipid-B-P-0566	TG(14:1_16:0_16:1)	GL	TG	0.09926247649443302	0.08261212562198199	0.090378603258225	0.026527289221397996	0.039930799626507	0.033229044423953004	0.020751069659656004	0.019691810844921002	0.0083359034280467	0.015889766356162998	0.021200764976900002	0.012133538938681002	1.25558	0.00024769268736814503	0.000999371190006195	0.24204182426942103	-2.04667	down
Lipid-B-P-0570	TG(16:0_16:1_16:1)	GL	TG	0.9180785498066899	1.0700177063815999	0.9740426635724599	0.2356726063745	0.20391772663572	0.21394254773385998	0.32431667007805	0.32124933344395	0.40094002994757005	0.46669815901781	0.5504263133721999	0.41337882671521	1.25117	5.904847352121421e-05	0.000309073541584013	0.35228397430819103	-1.50519	down
Lipid-B-P-0571	TG(14:0_16:0_18:2)	GL	TG	0.43940123015148996	0.49473937044592	0.43421179103289	0.12452883117303999	0.12164340676592	0.11983810145792999	0.12998203595696	0.13000558973094	0.11310468728957002	0.24400969758267	0.240812	0.21500591036527	1.3021	2.9554133781711402e-05	0.00018710032274488601	0.350526122053475	-1.51241	down
Lipid-B-P-0572	TG(14:0_16:1_18:1)	GL	TG	0.13967558630402	0.13852702375696	0.09271008501046302	0.026770113548575003	0.016808478180362	0.021789295864468004	0.036517546354430004	0.03714445417443899	0.020220247198993	0.039562737319722	0.031452932204163994	0.019225784513881003	1.34974	0.0218962445114327	0.0361412444918818	0.22421411891458604	-2.15705	down
Lipid-B-P-0574	TG(16:0_16:0_16:2)	GL	TG	0.083461685981196	0.06880328937220098	0.08801590366367999	0.015225502100819998	0.010679159757484001	0.011731519710908998	0.022472336205761	0.015083660106726002	0.021705210263954	0.042405568752545995	0.050373836661114	0.034733605602967	1.15029	0.000706612788073931	0.00226818801033676	0.311316766833164	-1.68354	down
Lipid-B-P-0575	TG(16:0_16:1_17:1)	GL	TG	2.3402669353056003	2.3647049089622003	2.4119529114257	0.7514640992288101	0.66201148422179	0.7315832269258101	0.5924039789522	0.5847703119940799	0.52629380561939	0.9448731256869699	0.9275613585716601	0.75408746325553	1.41344	3.42194795592999e-11	2.48518970299416e-09	0.30326997857121	-1.72133	down
Lipid-B-P-0576	TG(15:0_16:0_18:2)	GL	TG	1.4935748419644999	1.5124746244549998	1.6262771632778001	0.47179299429025	0.47252269012384995	0.48772215128387	0.32997940883072996	0.30898344000116995	0.30973271834675	0.5085924218989201	0.5200343986306201	0.42059663732301006	1.41016	1.74039190388212e-05	0.000124835518043891	0.275596344766635	-1.85937	down
Lipid-B-P-0578	TG(14:0_17:1_18:1)	GL	TG	0.10215252699690999	0.10301684780216999	0.11223939340927999	0.019431061749539	0.043124905667815	0.031277983708677	0.033517593551352996	0.021986342306107	0.020094854348858	0.020102657788363	0.01695112122646	0.013887155253725001	1.31791	1.33455366289758e-06	1.5203444669480301e-05	0.23142993900768696	-2.11135	down
Lipid-B-P-0579	TG(16:0_16:0_17:2)	GL	TG	0.36714966765196994	0.3043679586359	0.31761360175741	0.10627501941928999	0.090666790370639	0.09857121330502801	0.09899382297590699	0.08656643516256599	0.08838714161285599	0.15691642937864003	0.16376083216292	0.13115646669354	1.36717	0.00166293879250396	0.004578992599264461	0.344172111891114	-1.5388	down
Lipid-B-P-0581	TG(16:0_16:1_18:1)	GL	TG	0.4674479707174	0.55250118711039	0.44208776014052004	0.12937224000824002	0.14028587252773	0.1399501345896	0.23679949963815	0.24961051235904	0.22002133044767	0.18780443811188002	0.21336360921145	0.15644339029123	1.29322	0.0043164413940193205	0.009951795436211209	0.381579745950316	-1.38994	down
Lipid-B-P-0583	TG(16:0_16:0_18:2)	GL	TG	98.824598536803	88.47163412686899	83.55944445795001	38.836408589248	34.400535640313	36.554139601853	35.149925696384	35.714303292911	32.273210361416	60.068	62.8138	52.147796652977	1.26864	0.000346300217614435	0.00127342042046827	0.477447574765395	-1.06659	down
Lipid-B-P-0585	TG(16:0_17:0_18:2)	GL	TG	3.5133416125501	3.4145254813919004	3.4333487351892003	0.9382406758382601	1.0122138420709001	1.0593694440488	0.75785809456798	0.6999247859925101	0.52872966316432	0.9399060537014301	0.99042860902847	0.7902657012120099	1.41473	2.5672410865731297e-12	3.72891767824747e-10	0.2482635563524	-2.01006	down
Lipid-B-P-0587	TG(16:0_18:0_18:2)	GL	TG	127.89597607927	121.36811655385	111.74023380441002	32.475481001394	28.499484126567	29.960149209805998	15.545242470301002	14.714059391543	14.271606072706001	26.612081344057998	27.077469426749	22.400358591672	1.38985	0.000296996432695279	0.00112048654153219	0.195340162745856	-2.35594	down
Lipid-B-P-0588	TG(16:0_16:0_20:2)	GL	TG	20.878295830135	21.171720158508002	17.2005	4.5133247213739	4.312753785308701	4.3725623140895	2.2129431227411	1.9735097907010002	1.9328891366846002	3.5229326659685	3.5884219255125	2.9570566779493	1.39326	0.00366101756520131	0.00875329714148956	0.165322962474378	-2.59664	down
Lipid-B-P-0589	TG(17:0_18:1_18:1)	GL	TG	1.5800847298968999	1.5212199918203997	1.5107827692078	0.3924276235772	0.34603742781867	0.34563864178728	0.14910433524676	0.13889943532697	0.12863013709211998	0.14502026366695	0.13652824284738	0.13404249232428	1.34137	4.2085326430861395e-11	2.7168416284811602e-09	0.138500451509809	-2.85204	down
Lipid-B-P-0591	TG(18:0_18:1_18:1)	GL	TG	0.055052044550518	0.05452987250427599	0.037857499069737996	0.021256768347964004	0.019402796332836002	0.015190322234450002	0.025108729235515	0.023151968177891002	0.015721769488165	0.019498235408356004	0.024025012068212996	0.011727904719153	1.2716	0.02747830751438	0.0433828713746054	0.39583152324446297	-1.33704	down
Lipid-B-P-0595	TG(16:0_18:2_20:0)	GL	TG	34.712619069765	37.878559569084004	38.635392448913	9.0572318503965	8.776835328089401	8.723983281839999	4.2600203556333	4.0204016597400996	4.2653844161936005	8.2703924789858	7.8454559323489	7.1340249944577	1.38294	6.89170501182291e-05	0.000354343416979567	0.186867009947608	-2.41992	down
Lipid-B-P-0597	TG(18:0_18:0_18:2)	GL	TG	32.000695684156	32.412861386049	33.190135779565	5.32079	5.2088	5.1145397255375	1.2878803291112	1.4002088540318	1.1688793870783	1.8451350282189	1.6559612870042	1.3646525086447001	1.3331	1.89247717804718e-12	3.66509746815138e-10	0.0832169848990231	-3.58698	down
Lipid-B-P-0600	TG(16:0_21:0_18:2)	GL	TG	3.4710286961566	3.5636621178494	3.37147	0.91735559972966	0.8492260896717501	0.8578737160606099	0.43273489817787997	0.44219246678253005	0.40828287166181	0.7151572786215199	0.65079258171462	0.61487801383405	1.39546	1.4742413264526099e-09	5.03843653334687e-08	0.188622032913765	-2.40643	down
Lipid-B-P-0602	TG(18:0_18:2_20:0)	GL	TG	14.435853315850999	14.712463399844001	13.856200683292	2.8875038809367997	2.7135933715504996	2.7545543283517	0.67229836279727	0.7551282435833101	0.6656729801479699	1.1231757372256	1.0445867697467	0.8195838212074101	1.32394	5.40216805604154e-10	2.0924397603734198e-08	0.104144853519224	-3.26334	down
Lipid-B-P-0604	TG(16:0_18:2_22:0)	GL	TG	17.205522817063	16.443341425359	16.477644083004	4.2495340177694	4.5137	4.7730273351529	1.6909322466828	1.6761558720531002	1.4977642039607	3.6179218544036003	3.0805508092835	2.6232257634689002	1.33749	1.23506695432649e-10	6.52339909512448e-09	0.18435230437966899	-2.43946	down
Lipid-B-P-0607	TG(18:0_18:0_20:2)	GL	TG	6.952150295528599	7.2119918614129	6.7809785317284	1.3756504313397	1.2520143629028	1.2723280677506001	0.34488032898525	0.34324011063652	0.311682	0.4927393566813	0.48588687748806	0.4209427109887	1.33134	1.1935224093159198e-09	4.33397824882842e-08	0.10025189109677302	-3.3183	down
Lipid-B-P-0609	TG(16:0_23:0_18:2)	GL	TG	4.8856725731854	4.7928980431349	5.0516179971049	1.5848000806132	1.6203655154337	1.5968948151584	0.72692287075786	0.7318473088628801	0.64723279863101	1.3706530630588	1.3619913707885	1.17745	1.33885	4.05759711831124e-10	1.81343378902987e-08	0.24480695739534097	-2.03028	down
Lipid-B-P-0610	TG(22:0_18:1_18:1)	GL	TG	3.2005391697955	3.1353637432709998	3.0877336971428995	1.1847768807713	1.1657700649879998	1.1112825868793998	0.29695639174731003	0.26708678141839004	0.26541600814083	0.42853126576182	0.45603711183848	0.38787092285193	1.23073	2.81776101009251e-08	5.115997333949221e-07	0.19680045841219498	-2.34519	down
Lipid-B-P-0611	TG(18:0_22:0_18:2)	GL	TG	7.6120931712975	7.9735543510132	7.636627088571401	3.5094102011081	3.3228600482529997	3.2597622642749	1.4427881220363	1.2853182893719999	1.2907415912356002	2.7576265199359	2.7997215162508	2.3559567175599	1.25552	2.05328405093397e-08	4.26056440568799e-07	0.316135917476775	-1.66138	down
Lipid-B-P-0613	TG(16:0_24:0_18:2)	GL	TG	7.756261594214901	7.9735543510132	7.8571794968571	3.5094102011081	4.0151225681271	3.5561042874427997	1.87472	1.73931	1.7209887914571003	4.0905257134926005	3.8965196284372996	3.4477415406520997	1.22275	3.7951589914789206e-07	5.0113349410210295e-06	0.39358473824889706	-1.34525	down
Lipid-B-P-0615	TG(18:2_20:0_20:0)	GL	TG	0.70498362851481	0.69059089424979	0.62581745485714	0.21477590388919	0.20490970361989003	0.2059577064788	0.056691674736694	0.056158975503819	0.053490192243357	0.08570625315236298	0.09265057783801699	0.07441375483421699	1.27721	2.55941412649688e-06	2.65539215624052e-05	0.172283052777909	-2.53715	down
Lipid-B-P-0616	TG(18:0_20:0_20:2)	GL	TG	3.0563707374495	2.9461607646155	2.8947503434286	1.0303628340723001	1.0605461702643002	1.0016360398159	0.30295551046775	0.27062435454484	0.25000850688618	0.43409660688784996	0.40119720622915	0.39361715856445	1.25727	4.66504757332365e-09	1.2319966545913801e-07	0.19275716175941396	-2.37514	down
Lipid-B-P-0619	TG(24:0_18:1_18:1)	GL	TG	2.4465311971877997	2.4910150701756	2.3789713470664	1.0609955499966	1.0949276042564	1.2053515091691	0.29651870359068	0.27958071002064	0.25803996787009	0.39255972138758005	0.45770662415533	0.37869258516993	1.18442	3.13922020830538e-07	4.44850473420835e-06	0.24712908797478	-2.01666	down
Lipid-B-P-0635	TG(14:0_16:1_18:2)	GL	TG	0.2766908287717	0.25478219513568	0.33947357163379	0.053405783742031	0.036448415523492005	0.044927099632762	0.10723973453399001	0.075604438524968	0.07430858367971499	0.076091092091522	0.068385410173697	0.072464626360673	1.33561	0.00874211410820828	0.0173350453818055	0.233031962916364	-2.1014	down
Lipid-B-P-0636	TG(14:0_16:0_18:3)	GL	TG	0.10896231767039999	0.11407815358234	0.11425041549909	0.021219262490533	0.020787354619779	0.018345811662163	0.018518595548319	0.018650763824617	0.021058213267869	0.024812312650724	0.033579932572441996	0.025618807279007998	1.43104	2.5678194857596602e-08	4.81259071363342e-07	0.200213981336645	-2.32039	down
Lipid-B-P-0640	TG(16:0_15:1_18:2)	GL	TG	1.0239870654099	1.13506	0.9457248535633	0.34690666250892	0.28472804634469	0.29959294838416	0.40692054464958005	0.36171375389344995	0.36674286455838	0.33902629765671	0.38158123817233003	0.27556808375963	1.40863	0.0038096257815638	0.009034255424851291	0.328825094841006	-1.60461	down
Lipid-B-P-0644	TG(16:0_16:0_18:3)	GL	TG	32.439219680622	32.071847052897	33.924238759814	6.0210773664906005	5.5248046027624	5.8865649848056	5.43106	5.3635804980114	5.72354	8.46249	8.5747222617238	7.2981293863127	1.43934	7.09066360192488e-07	8.76526713344331e-06	0.197374887068442	-2.34099	down
Lipid-B-P-0650	TG(16:0_17:0_18:3)	GL	TG	0.77830695653525	0.72476130558846	0.64560503210689	0.17390063008855	0.15493478639435998	0.15256662058995998	0.15013754517384	0.11725409201286	0.12212314869607002	0.16962504181975	0.16097983950323	0.1240350385058	1.44254	0.0035911524282644896	0.00862173372240358	0.205639567812019	-2.28181	down
Lipid-B-P-0652	TG(16:1_18:1_18:1)	GL	TG	1.2366573097059	1.2673216286106999	1.0746976674581	0.33164593144708	0.31200366178046995	0.42007326458353006	0.37068378789332	0.27055326027055	0.33019732404461	0.33629517322849	0.42487904780479996	0.28979016030335	1.42399	0.00265170865735836	0.00681700322975755	0.287454642346122	-1.79859	down
Lipid-B-P-0654	TG(16:0_18:0_18:3)	GL	TG	35.632498694701	35.12151013204001	31.815059257235998	3.8777062768311	4.05102	4.2815159708904	2.14506	2.1081724301891	2.0340155163204	2.4552076201817004	2.5676332636732004	1.9919810104333002	1.42557	0.000749253249546488	0.00235306020533249	0.0829109844826231	-3.59229	down
Lipid-B-P-0662	TG(20:0_18:1_18:2)	GL	TG	7.5490684360724005	7.1780316613216995	6.4677141077732	1.3989675252384999	1.2108928396774	1.2736429977791002	0.62488406290615	0.60583910524325	0.6028893333109799	0.9713902138633199	0.88568613171695	0.7630076318559099	1.41009	0.0011369750387487901	0.00325410097297066	0.131120121505303	-2.93104	down
Lipid-B-P-0663	TG(16:0_18:3_20:0)	GL	TG	10.985382708356	10.729001354849	10.012021462758	1.6861378861926999	1.55909	1.5489501047505	0.74029057845454	0.66946604288534	0.71746558680049	0.91133114183379	0.98860990164463	0.7953613121929299	1.40715	9.77304843651433e-05	0.000465421405050396	0.10103783578574801	-3.30703	down
Lipid-B-P-0664	TG(17:1_18:1_20:1)	GL	TG	0.05359810235539	0.060549761192540005	0.055715021927597995	0.027566141019827	0.026924373410296003	0.029661777931934	0.015469254261989999	0.016355424178084	0.018206913772886003	0.016844190682136002	0.01645352340863	0.01618659747027	1.31633	1.46098283358259e-05	0.00010744696535588399	0.360424420402133	-1.47223	down
Lipid-B-P-0669	TG(16:0_18:3_22:0)	GL	TG	3.4893524087873	3.58497	3.4163820926160002	0.6795145827165798	0.64339354363244	0.69429375835998	0.31072479658252	0.31679755944591	0.28707221420674	0.43912084040462	0.45268152084657	0.35047629737184993	1.40018	5.128616822057e-10	2.0924397603734198e-08	0.132627772430903	-2.91455	down
Lipid-B-P-0678	TG(18:3_20:0_20:0)	GL	TG	1.4644971159591	1.4915081993196002	1.4827951290254	0.51828235098362	0.52775789972235	0.52636113684928	0.24394148460618	0.23298070149197	0.22336629048579998	0.36652727245068	0.33409629580546	0.28956455541917997	1.34101	2.53285449675372e-09	7.585940909906731e-08	0.24502700889241896	-2.02899	down
Lipid-B-P-0701	TG(15:1_17:1_17:2)	GL	TG	0.48711657610259995	0.39605502983548	0.44911782083225	0.10333053188207	0.10931328623451	0.11034525385034001	0.14478453605481	0.13518001762011	0.12503556217042	0.08946378998679198	0.10299594115869999	0.08172295524192799	1.39865	0.00403772115691913	0.009421349366144641	0.250739279834787	-1.99574	down
Lipid-B-P-0702	TG(13:0_18:1_18:3)	GL	TG	0.1399217513888	0.12650463640005	0.12332917938816	0.035572805924536	0.030550438319146	0.030140601497837004	0.04757206188140901	0.040401546544387	0.038838701612341	0.023361322147365002	0.030351460911738997	0.027736275784965	1.37749	0.000425360805616478	0.00146233507729689	0.260441192950233	-1.94097	down
Lipid-B-P-0703	TG(13:0_16:0_20:4)	GL	TG	0.18192312949713	0.18125341980226997	0.17394404510532	0.039686668060844	0.035562619675721	0.039336039725044	0.063860322177416	0.047262186505222	0.051367314993732004	0.035497696927305	0.043785714056884	0.029222147735395	1.37907	2.75204228732133e-10	1.33244714077808e-08	0.23928872700980303	-2.06318	down
Lipid-B-P-0705	TG(16:1_16:1_18:2)	GL	TG	0.34130024612184995	0.33889771809656	0.36017266393998	0.10412791025939001	0.09748078507844803	0.10990976378350999	0.14991151823295001	0.16025756894766002	0.16822980227641002	0.15127116363722	0.17462035045442997	0.14107307907069	1.32876	2.51188979007308e-08	4.81259071363342e-07	0.40270326353650004	-1.31221	down
Lipid-B-P-0709	TG(16:0_16:0_18:4)	GL	TG	0.21337585780324	0.19291100849557002	0.21779568418587	0.027816676052221	0.026464272584104997	0.024918076227332	0.06601366858566901	0.061259748127325	0.059135324586865996	0.027814375166753	0.024472156323646	0.017659326549828998	1.27454	1.1076073302397901e-05	8.35740076453663e-05	0.179225020762155	-2.48016	down
Lipid-B-P-0714	TG(16:0_17:1_18:3)	GL	TG	0.16043110408508998	0.15328189950092	0.13839934162348	0.065338392432654	0.049628446013917	0.055490207925129	0.078098761865009	0.071235635363218	0.07128412838483299	0.057068103875001996	0.06434086909490601	0.048931737499304004	1.3569	0.000904020259136358	0.0026806458652077	0.41392092651502	-1.27257	down
Lipid-B-P-0728	TG(16:0_20:2_20:2)	GL	TG	0.07548211422730498	0.072846508921458	0.06897570906034599	0.041630065667172006	0.042931932526442	0.04064959151906101	0.020138025325137	0.019506949680471	0.018955476405883	0.039917454808052	0.042519440339106006	0.034415155469581	1.16007	2.1950592851115898e-06	2.31878080845424e-05	0.46120278824995203	-1.11653	down
Lipid-B-P-0730	TG(18:0_18:2_20:2)	GL	TG	0.1637766903457	0.15874794716301002	0.15792507948507997	0.11417757386941	0.10057574166380001	0.090459653583844	0.051576525368509006	0.050404818873077004	0.045212321509535004	0.087092628638993	0.08029900858217899	0.076046391968791	1.169	4.0055555817564105e-06	3.75359321451689e-05	0.482773145968386	-1.05058	down
Lipid-B-P-0838	TG(18:0_18:3_18:3)	GL	TG	1.6983528016838998	1.7809840177026	1.6264330477301001	0.8032914833727901	0.7613134223988299	0.82303854130879	0.72684448067399	0.71709281310414	0.71798087371545	0.7209701010002599	0.72899249453926	0.5649975658585601	1.41491	0.000173104028203744	0.000728793046278082	0.428568850981088	-1.2224	down
Lipid-B-P-0969	ADGGA((O-16:0)18:0_18:2)	GL	ADGGA	1.9303603576943	1.8214057353307	1.8315753538533	1.1647274352873	1.0596187185562	1.2228958564099	0.66718794858329	0.68375511088698	0.65299797995933	0.39498504168688	0.40547254758208	0.42043666023203996	1.10001	3.46281690314554e-06	3.40999427241959e-05	0.3983323942400371	-1.32796	down
Lipid-B-P-0787	TG(17:1_18:1_18:3)	GL	TG	0	0	0	0.035357681257095	0.023443881489564	0.035414057255594	0.044669550492907995	0.044172388794812	0.03580966172326001	0.041951232611961	0.036880515684761	0.034863137709461	1.45687	1.28856735155462e-07	1.97015166119273e-06	inf	inf	up
Lipid-B-P-0790	TG(18:1_18:2_18:2)	GL	TG	0.056158039826321	0.06286877548252799	0.047127957421456	0.37896375959793	0.35825	0.38478112120735997	0.27879583137146996	0.25747882537612	0.29328226571409	0.35351383369703004	0.33297817537984004	0.28314677967064	1.43133	4.36550606719249e-08	7.24674007153954e-07	5.860380693842651	2.55099438602628	up
Lipid-B-P-0795	TG(18:1_18:1_18:3)	GL	TG	0.047808403509378	0.04986579612041901	0.047771781841634	0.15604390106272	0.15002530259635002	0.16886077929085003	0.19193481856909	0.19827246504007998	0.18465920469733	0.26253600906223995	0.26557368656492003	0.22276002582932	1.39542	4.94727800699116e-06	4.35510382130586e-05	4.12676966503561	2.04501291680765	up
Lipid-B-P-0826	TG(14:0_16:0_22:6)	GL	TG	0	0	0	0.0065458069275177	0.0058288225113452	0.0061873147194314	0.013748403828776002	0.015028088029431999	0.012537626140866998	0.010419358341114	0.016718958214267998	0.011069102690643	1.43641	3.829865421259771e-05	0.000216932559329776	inf	inf	up
Lipid-B-P-0828	TG(16:1_16:1_20:4)	GL	TG	0.09287513745693302	0.097548595335123	0.093776549621547	0.17478505530354999	0.17238956774199	0.16310007542651	0.33423777030208	0.33247982321583003	0.32262092509310997	0.36404986921679	0.3645878746503	0.29422556227875	1.24037	0.000181108321208007	0.0007570067238982151	2.95856675652172	1.5648984481439598	up
Lipid-B-P-0830	TG(16:2_18:1_18:3)	GL	TG	0.0258853678023	0.015778484906897	0.028605578835383998	0.06282129539241599	0.046220391388099996	0.05989248722999899	0.16157080891418	0.19629608758171	0.13691717268577	0.33643229325993	0.36198367511423	0.31107548466237	1.11019	0.0043041845345998106	0.009951795436211209	7.93711508902308	2.98861	up
Lipid-B-P-0833	TG(18:1_18:2_18:3)	GL	TG	0.48639534453524	0.47358556729636	0.48047864228317	1.2533440406921998	1.1845520696543002	1.22627	1.5543289700415	1.4946302329488999	1.45764	1.9450632224706998	2.0148168913465	1.6655378429816001	1.38268	5.71188033290792e-06	4.9531380200291e-05	3.1925418206016203	1.6747055185903001	up
Lipid-B-P-0835	TG(18:2_18:2_18:2)	GL	TG	0.69958520067085	0.64908092794977	0.6286476349288299	2.0496579612153	1.9011329520564	2.10823	2.2550815965447004	2.01482	1.9958965204396	3.3973770985294998	3.4342450880022	2.7223421409314	1.36171	2.06951601365311e-05	0.000144866120955718	3.6883008726279503	1.88295634821392	up
Lipid-B-P-0836	TG(16:0_18:0_20:6)	GL	TG	0.0084917644038511	0.0054471371864822	0.0069694507951666	0.014836035154347001	0.012387472371126997	0.016350295583844	0.016521734143948003	0.018133381494935	0.013926119579405	0.024144718114784	0.016328355910022	0.022171468475172994	1.27266	8.97760336619523e-05	0.000438318281996591	2.46790657266933	1.3032877795368	up
Lipid-B-P-0837	TG(18:1_18:1_18:4)	GL	TG	0.33590838690121	0.32370077340542	0.27107217491459	0.8477734218251001	0.7509905287562201	0.75675355847589	1.0832778294924	1.0042046872133	1.0295574784279	1.34858	1.3853547381294	1.0978625680219	1.36148	7.698128294256911e-06	6.126866491730501e-05	3.33245176726951	1.7365839944066204	up
Lipid-B-P-0839	TG(17:2_19:2_19:2)	GL	TG	0.0012015682946208	0.0020099971809094	0.0016057827377651	0.0090914496986598	0.0065416044966454	0.0090631396403049	0.010238719835222	0.0072713463296656	0.0095927256558352	0.010631345643334	0.015850902643153	0.0086101372740068	1.40263	1.08393873234876e-05	8.28642636177146e-05	6.0123929438341905	2.58793930060417	up
Lipid-B-P-0841	TG(18:2_18:2_20:2)	GL	TG	0.055182495420335	0.05796727677368	0.058064945622952	0.13635265216975	0.13235345595827	0.15532373915313	0.15289083260956002	0.15309677676919	0.14817682874717	0.25824813749813	0.26647865336925	0.22657677952628003	1.29955	0.000118291900425474	0.000540728983424342	3.1724255885188297	1.6655863250328502	up
Lipid-B-P-0843	TG(18:1_18:3_20:2)	GL	TG	0.0046586230287786	0.0045868659715872	0.0046227445001829	0.010665207840173	0.010858411914460001	0.010761809877316	0.011567778052767	0.013863763680144	0.0095336412582979	0.020178144600916	0.017848518166125	0.017573516033862	1.28146	0.00012005858668113601	0.000540728983424342	2.9528103782215696	1.5620887133350398	up
Lipid-B-P-0844	TG(18:2_18:3_20:1)	GL	TG	0.011258338155011002	0.011203541279758	0.018055812049387002	0.049410961103047005	0.048467463026252995	0.048734604027138	0.091446	0.07824946389361	0.07520673026926	0.07198834088205201	0.07133855617845	0.061065205253601	1.40519	2.7077223506042702e-06	2.75997664158084e-05	4.90244572657382	2.2935016588852997	up
Lipid-B-P-0847	TG(18:2_18:3_22:1)	GL	TG	0.0064314877519194	0.0068606586192681	0.0066460731855938	0.015225856501688	0.01551134783716	0.019832036212586	0.013204158981839	0.016659783109471003	0.013517596225102	0.030623516709203	0.028244282245217002	0.024469038768492997	1.22788	0.00032376066986348	0.0012058009563505302	2.96394931496379	1.56752077703794	up
Lipid-B-P-0859	TG(16:1_16:1_20:5)	GL	TG	0.010770829075489	0.014962560288819999	0.011588829008458	0.019458784281496003	0.013708639537573	0.017605081159305	0.041174485287405	0.04749830145476099	0.03584905849207601	0.032060671494264996	0.035722895212903	0.020301305397009	1.0255	0.0026446179777654803	0.00681700322975755	2.35230053124757	1.2340723914848402	up
Lipid-B-P-0869	TG(18:2_18:2_18:3)	GL	TG	3.1100795105056	3.1164844373425002	2.89677	12.165315362351999	10.324963169926999	11.793707303280001	18.213105291818	18.146610674101	16.110756343212	24.917324845998	25.523307436177	20.197080026566	1.36454	4.8127962272754e-05	0.000263795717740283	5.75053738586773	2.52369678174402	up
Lipid-B-P-0870	TG(18:1_18:2_18:4)	GL	TG	0.15282287291467	0.15431624562263	0.14406930603516002	0.58999169049635	0.5278347763944999	0.56764105454515	0.93157384217233	0.87169519374338	0.7649906127109	1.1255489436081	1.1433153464699	0.85490285649997	1.38228	2.20325242149689e-05	0.00015099793074127902	5.45017477132368	2.44630249368391	up
Lipid-B-P-0874	TG(20:1_18:3_18:3)	GL	TG	0.0020170160869224	0.002344660258325	0.0021808381726237	0.0095099983557203	0.0068022466477765	0.0082749974133385	0.016233726011569	0.017284110410413	0.020391789459546002	0.012336313378668999	0.011881794026205	0.0058172474357404	1.33128	0.000355946246823372	0.0012925298087773699	5.52958768592301	2.4671719098178704	up
Lipid-B-P-0875	TG(18:3_18:3_20:1)	GL	TG	0.022272946540047	0.017766510781151	0.022751073586186003	0.055228037447946	0.047296873838119	0.051469913917212	0.066920945134546	0.061668348285821	0.055373053449258	0.093189900107979	0.10496969501861	0.079539141414666	1.30651	7.55362635899914e-05	0.000380813344393971	3.2683054791719504	1.7085428343678501	up
Lipid-B-P-0876	TG(18:2_18:3_20:2)	GL	TG	0.034031955678461005	0.03631111641647	0.034126609926903	0.10318213760763001	0.086622364221448	0.11175511780313	0.10333169582584	0.12135652053814999	0.10516695809499	0.20694032266453002	0.22074102138139	0.16376516503937	1.29092	0.000265782558669804	0.00103325757722741	3.9018060216452795	1.9641420561205198	up
Lipid-B-P-0889	TG(14:0_18:3_20:5)	GL	TG	0	0	0	0.0033278689152185	0.003207662410982	0.0019905037158541	0.016026645060107998	0.015009817923268	0.01300031417135	0.014767855755853002	0.015343801672789	0.008694638433278	1.34947	0.000856849247373131	0.00263401805673962	inf	inf	up
Lipid-B-P-0892	TG(16:2_18:3_18:3)	GL	TG	0	0	0	0.0026357537731081	0.0029272110480182	0.0027814824105631	0.0079729192083806	0.0087094005286044	0.0045683834864676	0.0096453339163028	0.0065314831335143	0.003999017663837	1.39649	0.000303061240293756	0.0011359908426495	inf	inf	up
Lipid-B-P-0896	TG(17:2_17:3_19:3)	GL	TG	0.0078214580261253	0.0058134283661645	0.0068174431961449	0.016889160722084	0.01501466960305	0.011767414195231002	0.046274604510564005	0.035252832731675	0.037152059977709	0.030735882827316	0.023159570656697	0.017231272618889	1.20681	0.00126434181902917	0.00360089508262719	3.80523021976008	1.9279837406824898	up
Lipid-B-P-0897	TG(18:2_18:3_18:3)	GL	TG	0.7663700121181201	0.80992755291926	0.7301996755218199	2.8780617439518	2.5688841094941	2.7766959380979	5.2593611590337	5.4287321677977	4.4903922661613	5.6406212852456	5.6231	4.7844455507134	1.37003	2.9626901364078303e-05	0.00018710032274488601	5.7013288890462	2.5112982277312796	up
Lipid-B-P-0900	TG(18:1_18:3_18:4)	GL	TG	0.016022884535037	0.020912680767861	0.020588817727981004	0.048966118470251	0.048038132522149	0.053884396848587	0.10184794589608999	0.10091698595085001	0.094392630159192	0.097839609175586	0.099073734015342	0.087692623099037	1.33674	3.84444007940173e-05	0.000216932559329776	4.245458693830741	2.0859204358900802	up
Lipid-B-P-0902	TG(14:0_20:2_22:6)	GL	TG	0.0024015458743566	0.0025788694708865	0.0024902076726216	0.01860129664168	0.015037724176594	0.016819510409136998	0.015479582831715001	0.014790010706963001	0.015391979311261003	0.024138095114261002	0.022964507088952004	0.013754235765423	1.42708	2.07996220338784e-06	2.23788525957099e-05	7.0041879001971195	2.80821778723326	up
Lipid-B-P-0903	TG(18:2_18:3_20:3)	GL	TG	0	0	0	0.011074760391757	0.0092792286443327	0.0088807689484837	0.015738054571405	0.012249741700333001	0.010131429442925	0.037832334571159	0.027911133735177996	0.024785132830333997	1.41079	0.00089956423139413	0.0026806458652077	inf	inf	up
Lipid-B-P-1040	DGTS(14:0_18:4)	GL	DGTS	0.068560958295952	0.069782434454911	0.076525262663779	0.0028071714908241	0.0035538518916921	0.0019606209567685	0.0033423683894374	0.0053819427671758	0.0059435643825205	0.0052739448342609	0.0062457007393047	0.0029870917070426	1.40784	0.000882957786374175	0.0026806458652077	0.0581692679289251	-4.1036	down
Lipid-B-P-1051	DGTS(18:2_16:3)	GL	DGTS	0.013036470222854998	0.0095709564511254	0.01130371333699	0.0056191976206725	0.0056136048569947	0.0057936326076052	0.0039146819005798	0.0059763389535041	0.0040939021293625	0.005110110185943	0.0016228862190186	0.0050835377006627	1.11704	0.0104403511408449	0.0198880131568226	0.42098154333637894	-1.24817	down
Lipid-B-P-1115	SQDG(14:0_16:0)	GL	SQDG	0.4312971812693	0.3149457646458	0.33617986824624	0.22519212859339002	0.19359221293448	0.20075696688038	0.11558313063719	0.14075618087212	0.10682020267582999	0.10300299843041001	0.09025811990749	0.12301212361369	1.22009	0.0129058348961368	0.0233591591110762	0.400020536507084	-1.32185	down
Lipid-B-P-1116	SQDG(16:0_16:0)	GL	SQDG	2.0733687917261	1.8752679028418002	1.8740173341033999	0.39745785174567	0.41845571516816	0.40795678345692	0.28393818819753003	0.31466194062553005	0.28416592742807	0.43927302201345003	0.40617879750909003	0.5326400443332	1.43744	0.000415454074268063	0.00143836262977773	0.19949254831894503	-2.32559	down
Lipid-B-P-1117	SQDG(16:0_18:0)	GL	SQDG	0.51482911091311	0.34584155557840995	0.3655789774122	0.061885354493076	0.06264767494906599	0.073249847883022	0.022155714268985	0.025375257839167	0.021303523185588	0.017802419497174	0.021822826697763	0.027571598905197996	1.35379	0.0184308403996004	0.0313108721408416	0.0907412340215798	-3.4621	down
Lipid-B-P-1128	SQDG(16:0_18:2)	GL	SQDG	8.9611822731611	7.649440316000401	7.5789018524582	3.6884239729493	3.3814589425843002	3.5330625132448	2.3783124449357005	2.9345634389485	2.3891066549721	4.1066986153111	3.5747669316145	4.3898354400147	1.35904	0.0021624655190315	0.0057995591868287	0.418586552867635	-1.2564	down
Lipid-B-P-1135	SQDG(16:0_18:3)	GL	SQDG	2.9131193922858	2.5435343924679	2.4670251745444	1.1345985577143998	1.1190485078128	1.0624412174576998	0.9385919759560999	1.0484	0.86937302760215	1.2193366757225	1.0981169175033	1.4231832068863999	1.41757	0.00329408708796495	0.00814410467279845	0.4170236754462299	-1.2618	down
Lipid-B-P-1152	DGGA(16:0_18:2)	GL	DGGA	10.529216099654	11.250849406749001	9.9475582949068	6.4686935264243	6.1994708002834	6.334082163353799	2.37978	2.8514830650122005	2.7487306310522004	2.8730421144480003	2.8859414842706	2.9508141488397004	1.18115	3.95433547999266e-06	3.75359321451689e-05	0.37498384005842	-1.4151	down
Lipid-B-P-1174	DGDG(18:0_18:3)	GL	DGDG	2.0370757436214	1.9095760251171001	1.9477303157735	1.1638999474061	1.12949	1.3746863713016	0.89364730606557	0.893998	0.9358464784039999	0.6342917212486601	0.57134797670291	0.672143	1.17924	9.08499675252779e-07	1.0996631485872199e-05	0.467640412341738	-1.09653	down
Lipid-B-P-1213	MGDG(16:0_16:0)	GL	MGDG	0.40810051614277004	0.35463375643114997	0.36883998122799	0.094845839006529	0.10312939748120001	0.09475460016113302	0.043074345902178	0.048424788126730005	0.039193428495233	0.066551706519165	0.054568321872517	0.06930853963861	1.37933	0.00035072419860559704	0.00128157710308083	0.18082506594709502	-2.46733	down
Lipid-B-P-1217	MGDG(16:0_18:1)	GL	MGDG	0.044577006853171	0.040485626993706	0.036870134416742	0.024480744232598	0.023997097515359	0.01483822647858	0.010686724315615001	0.011086447707367	0.012005673501525	0.0076364594247112	0.0065775717114729	0.0094984955032044	1.1715	9.749367032706909e-05	0.000465421405050396	0.330256971692374	-1.59834	down
Lipid-B-P-1223	MGDG(16:0_18:2)	GL	MGDG	10.399229768784	8.3351245600275	9.2812289136465	4.4337391952059	4.1661434968771	4.7115501502282	2.2724803611115	2.5479653789294	2.2024141617097004	3.4591709482114	2.8026495681947003	3.3110178158361	1.32352	0.00228218982063678	0.00605457664744278	0.35583923439413206	-1.4907	down
Lipid-B-P-1232	MGDG(16:0_18:3)	GL	MGDG	1.2626780568003	1.2397377885181	1.1251484105812	0.36600147519334997	0.34919802741776007	0.47778059025144004	0.27611895244346	0.34980151867010995	0.27998034298544	0.27836348973047	0.21501252878644	0.23849028044224999	1.38465	9.32270300436731e-05	0.000451374203794784	0.260114593542761	-1.94278	down
Lipid-B-P-1233	MGDG(16:1_18:2)	GL	MGDG	0.18564282536232002	0.14310198358374	0.15256249603112	0.074694178564815	0.084279017276567	0.079486597920691	0.07852631471717	0.099764020267667	0.09265647839809801	0.072404120577608	0.063889437073511	0.07338162476882801	1.3468	0.018275443688560003	0.0311379260500098	0.498006008586031	-1.00576	down
Lipid-B-P-1260	MGDG(18:2_18:3)	GL	MGDG	13.298610303963999	12.852116071958001	12.563964799735999	8.1855043821962	6.628940157503201	7.5173024314185	5.780846054152301	5.8271138335635	5.826074103471901	6.03512	4.6909587700410995	7.3197835721176	1.33936	3.4245229398665695e-08	6.02923584261357e-07	0.497757987395377	-1.00648	down
Lipid-B-P-0378	DG(16:1_18:2)	GL	DG	0.051765777754317996	0.04796152633495299	0.058416022309822	0.1075484893949	0.10462934445911	0.11754142983155001	0.17940156780851002	0.19047104955707997	0.16021544797947002	0.16352505982947	0.15153927831844	0.17393844286672	1.3455	1.02623371361669e-05	7.94989050148396e-05	2.84301197054915	1.50742017351968	up
Lipid-B-P-0389	DG(18:2_20:1)	GL	DG	0.010248632717098	0.0095762841886755	0.0099566736690862	0.039146175003209	0.039559081605082	0.027704603003017997	0.024922825298753	0.032411911799360996	0.022958301915313	0.020163059408531	0.01227132387931	0.020752762349149	1.18624	0.0005416054065890731	0.0018189175793540601	2.68499252537383	1.42491807196446	up
Lipid-B-P-0408	DG(18:2_20:2)	GL	DG	0.031701281898615	0.030794934531784002	0.027955107303852002	0.099799428595012	0.097800671861417	0.08710885163290201	0.06356525098296299	0.063143897494835	0.057299624688558	0.088136525539071	0.069715331792488	0.10180361104928	1.31078	1.83675451166955e-05	0.000130140776985367	2.6842179254207204	1.42450180535356	up
Lipid-B-P-0465	MG(18:2)	GL	MG	3.5391587135287006	3.5207653172103	3.3252315842797	17.8985	20.809222303054	18.484	11.383450046285	13.292310943763	10.486308209442	10.316379241596	9.9052960032767	9.3202382370785	1.34027	0.00011740063094818501	0.000540728983424342	3.91249743851353	1.9680898075225601	up
Lipid-B-P-0468	MG(18:3)	GL	MG	1.5601189414291001	1.5741883372417	1.6988722126075	7.4899258668728	8.1849607824543	7.831581900102299	6.3116158718073	5.280001287417201	5.425208061524099	3.9034948452989	4.0488801041635	4.2822716339315	1.35429	5.799527749071801e-05	0.000306320511110065	3.63859445931856	1.8633812641135001	up
Lipid-B-P-0510	TG(16:0_16:0_25:0)	GL	TG	0.0055059727110638	0.0034765608869905	0.0055372539489989	0.031389118651963	0.030137001558773	0.031666025521148	0.010060828244158	0.0091294599456976	0.0090027922016604	0.029734600038617998	0.031984360813327006	0.030416818445064997	1.10939	0.000696323191102041	0.00224757652239048	4.9018395236722805	2.2933232540554505	up
Lipid-B-P-0592	TG(16:0_18:1_20:1)	GL	TG	0.71052392170896	0.6991009324297801	0.68713952938177	8.2386482162021	8.0215586917194	8.3616453225623	4.0907480232103	3.8263132965358997	3.7185402666381	7.406712245463799	8.00834	6.377385977744201	1.3783	2.69746173504474e-05	0.00017556292140650902	9.228487132889349	3.20609415981358	up
Lipid-B-P-0659	TG(16:0_18:1_20:2)	GL	TG	0.12257089605644	0.10323176299092998	0.10374213430567	1.24089	1.1199459564505	1.1596269209405001	0.60518051149263	0.55051133311127	0.59743332157711	0.81993690067325	0.78817940058878	0.69290799038838	1.38904	3.2974193060140506e-05	0.00019520937408024	7.661694339597481	2.9376634711359704	up
Lipid-B-P-0668	TG(20:1_18:2_18:0)	GL	TG	0.039918191687241	0.038728110578342995	0.03603215467625	0.37781010854906	0.34850483602014004	0.37009873852294	0.10541411362811999	0.11501749271122	0.11848764956938	0.10991490935793	0.093330634647462	0.087619074434244	1.11686	0.00782551442063433	0.0158972862880718	5.01750024510137	2.3269687820625298	up
Lipid-B-P-0733	TG(18:1_18:1_20:2)	GL	TG	0.028410242574578998	0.029504141247084996	0.032490488849134	0.098583249667894	0.094824735832503	0.10148084537803	0.072004306439304	0.05396448125477401	0.057989716639551	0.11666111400583001	0.094239808912849	0.079931974005618	1.28793	3.84579235989104e-05	0.000216932559329776	2.8379009869636898	1.50482425532223	up
Lipid-B-P-0753	TG(18:1_24:0_18:3)	GL	TG	1.0673914907267	1.0643330079486	1.0573281154286	2.4932072270795	2.4164439705887	2.3125666775302003	1.6486886045969	1.4238409119887	1.5173664632947002	2.6394892012396003	2.6430837410612997	2.3010224377601	1.17114	0.000148737702821475	0.000644900039845349	2.02732196487449	1.01957522557923	up
Lipid-B-P-0754	TG(18:2_24:0_18:2)	GL	TG	0.7007528590709101	0.73588649484204	0.75624404108914	1.6986053841138997	1.7037207778008	1.5953975169798003	1.10733	0.99910704916208	1.03294	1.9546487579554	1.8498626440552	1.5173195318356	1.15617	0.000201957853118377	0.000832180940863666	2.0458500536561	1.0327	up
Lipid-B-P-0756	TG(20:1_24:1_18:2)	GL	TG	0.40465060490084	0.40784426961591996	0.39853894435837	0.97168690282364	1.0051193435024002	0.9068169417881601	0.74379581369397	0.72789450112582	0.64110771939313	1.1774285155655	1.25174	1.0368309359438002	1.26489	5.25135523158271e-05	0.00028514368126631297	2.32925460622031	1.2198683463135802	up
Lipid-B-P-0779	TG(16:1_18:2_18:2)	GL	TG	0.5006800379069699	0.5500109564991801	0.5211070882385901	0.92423920140937	0.75880871938633	0.84155357751922	1.4079386174067	1.4637112831325	1.3329785935101002	1.6911804365443999	1.8690245287728997	1.4603220765325	1.1952	0.000277210237913721	0.00105596304520365	2.49178677676029	1.3171806216237198	up
Lipid-B-P-0786	TG(17:1_18:2_18:2)	GL	TG	0.10072165412864	0.10137460908364	0.08337902182648199	0.1956286289727	0.18429283746885003	0.21003259864798002	0.22307201416575	0.22926282755285002	0.22474571324079998	0.19977995541392002	0.20881270365236	0.18620084917932	1.42429	9.71941002545216e-06	7.63105030376717e-05	2.17395133177259	1.12031964312683	up
Lipid-B-P-0905	TG(18:3_18:3_20:2)	GL	TG	0.0078264758153065	0.0052145643889033	0.0065205201021049	0.018009925800919	0.01696773114017	0.014470263210533999	0.018954591264881998	0.020886656286765	0.016560990373053003	0.034502023398817	0.032470873494613	0.028333725649688002	1.26728	0.00016019077803038602	0.0006843444267327519	3.42775622989722	1.77726451364427	up
Lipid-B-P-0914	TG(18:3_18:3_18:3)	GL	TG	0.13343874484314	0.13175816848647998	0.12418387037143	0.22001300738029	0.21443469127585002	0.210287	0.51454432732749	0.48477690968838	0.43230861827548994	0.43097892152381	0.4479211868013	0.35279875802391	1.19716	0.00038838725403556897	0.00137593289386991	2.8319005956804104	1.5017706253658798	up
Lipid-B-P-0927	TG(18:3_18:3_18:4)	GL	TG	0	0	0	0.0011187069216825	0.0015598241946424	0.0013392655581624	0.01012400592199	0.011297434165826998	0.0081474659827453	0.0028394328075932	0.0035848658591274	0.0023612990234187	1.27528	0.007874631186558071	0.0159031608358947	inf	inf	up
Lipid-B-P-1196	DGDG(18:3_18:3)	GL	DGDG	0.91271300684269	0.68196344123488	0.60613040968045	2.2682458586755	1.6742016140904998	1.8878804489052998	1.4182796408197	1.6496320311848	1.3784008543323	1.1535656068348998	0.9404038022090698	1.0769	1.13041	0.0012927241891131699	0.00366376953109635	2.03675476288094	1.02627228188722	up
Lipid-B-N-0150	PC(18:0_18:3)	GP	PC	28.914899667194	30.549426201945	27.875818608689	15.632668877358999	16.185503392515	15.4335	7.66959	7.162039981155701	6.957977639978401	3.5690754987847	3.6220484300953	3.7805937786806	1.07642	1.27812938526516e-06	1.48518634567811e-05	0.30536925189679	-1.71137	down
Lipid-B-N-0363	PI(18:0_18:2)	GP	PI	32.954782138930995	27.100696158711	30.803209881975004	11.677696523132	12.0581	10.663356937729	4.9393515511006	5.1420810795150995	4.89344	3.5978772626044	3.6966734265537995	4.0302313942201	1.25337	0.00026854026533793197	0.00103325757722741	0.22268563411933603	-2.16692	down
Lipid-B-N-0365	PI(18:2_20:0)	GP	PI	0.35587223803862	0.37104305396119	0.32290340772378995	0.24503336274685	0.2263306476583	0.25304094613902	0.13675207307997	0.13068770288288	0.12191816943299001	0.11564945728253	0.12431887523383	0.10638212230387001	1.1379	3.247893183763761e-05	0.00019520937408024	0.46360809955238397	-1.10902	down
Lipid-B-P-0170	LPC(15:0)	GP	LPC	0.14841829217425	0.14257832862208	0.14425431621832	0.026514228141324	0.03251185713242	0.024204513763744	0.015567511821892999	0.017306337690182	0.015458531629568997	0.0094227300736568	0.010031527001082	0.0094723349723437	1.34486	6.979276701579911e-12	7.932733489071801e-10	0.122909612653181	-3.02433	down
Lipid-B-P-0171	LPC(16:0)	GP	LPC	36.102215186827	34.789238492198	37.294770906104	5.088527349882701	5.7097797994173005	4.6964474020575	3.2698247660547994	3.3168434151843	2.9653769373742	2.8506591955564	2.9568317089057006	2.7294857952902003	1.42061	2.31604825298409e-05	0.000156467911044623	0.10347520829172001	-3.27264	down
Lipid-B-P-0172	LPC(17:0)	GP	LPC	0.59839320306013	0.5597232324278599	0.55973687277107	0.11943771537589	0.15332800125413001	0.1176650239099	0.069137393708398	0.098870339821292	0.075904912980357	0.06038017825105901	0.062369160330345993	0.051348707852636	1.36402	3.39992841393282e-07	4.703234305940401e-06	0.15687048278942098	-2.67235	down
Lipid-B-P-0173	LPC(18:0)	GP	LPC	15.738258771998	14.878234837399	15.558085396299	1.7921638511913	2.1390541606448	1.6449359592203998	1.1224849094383	1.0990912335871998	0.99509045356024	0.71051847854972	0.8317745941677299	0.6379243775651601	1.38869	1.61595023249181e-06	1.7714473303353602e-05	0.0792141350949205	-3.6581	down
Lipid-B-P-0174	LPC(19:0)	GP	LPC	0.19035612197748	0.17459054949771	0.17153193672316	0.035869744511497	0.04458434414976	0.035890979060108	0.031484850580497	0.027863081992778	0.026648055523018997	0.0148023850159	0.013708659219054	0.012022125118958999	1.3097	3.32628709706433e-05	0.00019520937408024	0.150906436566169	-2.72827	down
Lipid-B-P-0175	LPC(20:0)	GP	LPC	1.1663045995513002	1.1209680405069	1.1312735541042	0.22165261741188	0.26449691089682004	0.20074362899214004	0.14910471724336	0.13835160812952	0.1187227870758	0.08665554924212401	0.090023688259013	0.08401144105388099	1.35272	8.192151623826299e-12	7.932733489071801e-10	0.132001819039943	-2.92137	down
Lipid-B-P-0176	LPC(22:0)	GP	LPC	0.21411015974779002	0.19655649169852998	0.26260552792893	0.051328839137980996	0.057715746734385995	0.04552852717531201	0.040246477875292	0.035327195270723	0.036474682893777	0.028358546938427	0.030006009542206	0.026926112133709997	1.38842	0.00938971222127404	0.0184304824343251	0.17422975357374	-2.52094	down
Lipid-B-P-0177	LPC(24:0)	GP	LPC	0.63625155610259	0.59062417639993	0.71047682958961	0.072804482796591	0.083402781337568	0.069528289736128	0.078428392312757	0.06916597463362	0.066333381196756	0.056771746807102	0.068958844925058	0.060159598670357	1.44551	0.0034844559264898	0.008506171820548629	0.107630296563128	-3.21584	down
Lipid-B-P-0178	LPC(26:0)	GP	LPC	0.033523502086995	0.020798373301396	0.034685559162405	0.0048726080255585	0.0051635425115062	0.0057090812132751	0.0071938971100682	0.0066231265085583	0.0064169366402231	0.0056109332939971	0.0061441410118688	0.0055028376334104	1.42154	0.0329793009121255	0.0509600367817684	0.19937324792827102	-2.32646	down
Lipid-B-P-0180	LPC(15:1)	GP	LPC	0.097228274038388	0.08587575068997	0.097401850088901	0.016293861722189	0.020762680058211	0.014436782896094002	0.01385043208473	0.013862019862044	0.013053937897087	0.0039254130982988	0.0043283832020912	0.0034079312728970005	1.23371	0.000188877580315722	0.000783841958310247	0.12349288841257902	-3.0175	down
Lipid-B-P-0189	LPC(18:2)	GP	LPC	32.028150562818	32.3807	33.533896228168004	6.8428177061321	6.2787628457363995	6.5970733105849	3.0427486861619997	2.9362988671587003	2.77547	2.5034227303838996	2.8483797350729	2.7166707262388	1.36673	5.09374982739824e-11	2.95946864971838e-09	0.12436390035188999	-3.00736	down
Lipid-B-P-0190	LPC(20:2)	GP	LPC	0.037802137206888	0.04236642815626	0.038811613973167	0.019424314724766998	0.012329304803348	0.015876809764057	0.0065300558286862	0.005975649490941999	0.0062443351044942	0.0047251522564645	0.0054876012697812	0.0049065367773231	1.23179	5.158838918716751e-07	6.51583785168355e-06	0.22832867478285898	-2.13082	down
Lipid-B-P-0193	LPC(18:3)	GP	LPC	2.4257466537592003	2.5952349893151	2.4958268626585003	0.35557509907058	0.45451969121421004	0.32112124496559	0.13070067565229	0.14287541711512	0.13424717591600002	0.09160554020713499	0.11956353520086	0.09432033828727499	1.33702	7.15229241936021e-08	1.1231032150400801e-06	0.0817957388973571	-3.61183	down
Lipid-B-N-0052	LPG(16:0)	GP	LPG	0.81947502976601	0.77281204426985	0.80241345848665	3.9992164932295	3.7879570966025002	3.6834716456757004	2.93752	2.6195037332077997	2.9912883190499002	2.1105370784643998	2.0853695054329	2.0512423675632	1.37038	3.28360701429403e-05	0.00019520937408024	3.65614362145315	1.8703227437790502	up
Lipid-B-N-0056	LPG(18:1)	GP	LPG	0.027361424486700002	0.030963957507105	0.02904607514531	0.11193584690944001	0.11989327976880002	0.10852806878071	0.17424733696718	0.18826962282965998	0.18670636694255	0.21737144064392	0.20568043846435	0.2119969229053	1.39178	1.1481062471167e-05	8.55191960993338e-05	5.81665673639984	2.5401901676167897	up
Lipid-B-N-0113	PC(14:0_18:1)	GP	PC	1.0067153759676	1.2477645072293	1.1272399415985	7.108526347541701	6.903679214329599	6.8747743926773	6.7491565259417	6.366246298587001	6.067400106620599	5.721391755173401	6.770537560035501	6.8733419807257	1.45677	1.7963801256953698e-11	1.4909955043271602e-09	5.85846425890988	2.5505225253250803	up
Lipid-B-N-0195	PE(16:0_16:0)	GP	PE	0.065204033015642	0.063435700012072	0.059311246079830994	0.14276442969273	0.15130068356227	0.13366637573104	0.14739613630615	0.14594250080857998	0.14747112559812	0.15272519797148001	0.14747620201123998	0.15066532423160997	1.45007	5.73833910215644e-09	1.44955435580561e-07	2.3399859938270695	1.22649989446821	up
Lipid-B-N-0197	PE(16:0_18:0)	GP	PE	0.020830908045572	0.019389595232601003	0.020338058983566002	0.052278713993975996	0.051914417671639006	0.047266176744286	0.049063457416605	0.053769134416888	0.04222621325997299	0.036171988677457	0.027533667305276004	0.028796477755314995	1.24023	0.000125386890835712	0.000560382950581143	2.14128953700518	1.09847988463488	up
Lipid-B-N-0220	PE(18:1_18:1)	GP	PE	0.0095501388342847	0.014743038633875	0.010399505391926	0.028487240760832998	0.023037931179288998	0.024732951023319	0.042184239730113995	0.033670761539152	0.024491948119806	0.018689240773128002	0.050075581034536	0.041538910958859004	1.22457	0.000395096454025342	0.00139121842296196	2.75666972077973	1.46292642703742	up
Lipid-B-N-0235	PE(17:1_18:2)	GP	PE	0.026030360935397005	0.020137847886823997	0.023084104411111	1.2347900756198	0.94722978169116	1.0365853090862	0.48603879096851	0.45872506483664	0.5263830470476599	0.28413530438944	0.25982685918178	0.237948	1.37503	0.00147247911727326	0.004152962947261	26.336845027354304	4.7190106259028894	up
Lipid-B-N-0236	PE(18:1_18:2)	GP	PE	1.0582499484513002	1.2045890607496001	1.0768820457505	4.0701395890792	3.9345053719396	3.5425675250645	3.2083201410697	2.9367558656402	2.7740722639028994	2.2833168509538	2.3759253937877998	2.3048089586115	1.35558	2.2090919299498603e-05	0.00015099793074127902	2.73779471485914	1.45301427458782	up
Lipid-B-N-0253	PE(18:3_18:1)	GP	PE	0.16509055041662	0.13921117584883	0.17658988837088	0.5475715569067601	0.39093314837359006	0.41914900644444003	0.42504479512185	0.4223599089964	0.42182008138390004	0.18988044160232	0.20978084386427	0.23210787061676	1.09731	0.000990727922181574	0.00290713597367421	2.2587540547118996	1.17552719088844	up
Lipid-B-N-0284	PE(22:6_18:2)	GP	PE	0.015351467043921003	0.011666892086576999	0.013509179565249	1.36008	1.2720509940709	1.0313190224423001	0.2054387492201	0.13050017485615	0.16753920586163001	0.048730650754522	0.071278162026914	0.0319965548399	1.06224	0.038359552725088994	0.0577380832468309	35.5225898666088	5.1506648638362	up
Lipid-B-N-0287	PG(14:0_16:0)	GP	PG	0.55784816314607	0.58664021269445	0.55707192509575	2.5159766497944998	2.2503414480996002	2.2700606369343	1.3550799731097	1.3028257172203	1.2419245305236002	1.7968307105681003	2.1259545521826	2.0104252779561	1.31929	3.2985505779829805e-05	0.00019520937408024	3.30469618328279	1.72451764389065	up
Lipid-B-N-0293	PG(16:0_16:1)	GP	PG	0.22914798208148998	0.27401497051968	0.29423688420895	0.98688030881531	0.7405960314964201	0.69822637660625	1.1537074696042	1.0137228582598001	1.1255406879604999	0.8859986939065	0.80871790917163	0.7903846332481299	1.4233	1.02562781355631e-06	1.2161015503596199e-05	3.42938577376135	1.77795020307427	up
Lipid-B-N-0295	PG(16:0_17:1)	GP	PG	0.10557174319569002	0.11651086943544	0.12528188364161	1.0716916977065	0.9131937625305501	0.9157324707426601	0.58184391388651	0.49988003212656	0.53446344193884	0.26663464016710003	0.41672187931999	0.29917564709233	1.27462	0.000878366063657391	0.0026806458652077	5.27720165658796	2.39977311398408	up
Lipid-B-N-0296	PG(16:0_18:1)	GP	PG	8.9273675938141	10.156771371113	9.1924176815117	24.963230431943003	25.793534368807002	25.565143239534002	33.973370866810995	32.062944724357	30.002561166578	46.318002971137	44.45324533867699	40.068349944496	1.36128	1.73870888482656e-05	0.000124835518043891	3.57422566030537	1.83763072243931	up
Lipid-B-N-0299	PG(18:0_18:1)	GP	PG	0.47337505467078	0.51424158514587	0.63653432328274	2.7516700277456003	2.4478832065901	2.7092026558429	3.1457547575616003	2.7760183507545	3.3121381887932	3.0023295428895	3.5341255596099996	3.0762532013949	1.44911	2.6113393837888896e-09	7.585940909906731e-08	5.491151192030539	2.4571086346458197	up
Lipid-B-N-0307	PG(18:0_18:2)	GP	PG	2.17124	2.2647833032279	2.2496417530457	8.072140338883901	8.3406284230933	8.0659385884003	5.6345194700848	5.343889517858099	5.1503400110427	4.1222501495924	3.9359332764657005	4.51586	1.26679	0.000251985369153323	0.00100967930674538	2.65151825828758	1.4068186828743798	up
Lipid-B-N-0313	PG(18:2_18:1)	GP	PG	0.11969813109638	0.11146807538723999	0.11558310324181	0.39718925725141996	0.29872496117304	0.2500894287349	0.27443904733653	0.25200673489618	0.21278192887820002	0.21279598884116002	0.20495572783682997	0.23383705481433	1.31595	8.523703171025459e-05	0.000421787832262536	2.24640690379742	1.16761927454206	up
Lipid-B-N-0342	PI(16:0_20:0)	GP	PI	0.12543889651205	0.088770454032724	0.11149090958789	1.1181786213763998	1.1028536115684	0.9333189216435501	1.1431983119591	1.1163140177108	1.0652001708803	1.0093858357381	1.3157995810365	0.93656687775491	1.45176	1.6904583091698003e-09	5.45642376459807e-08	9.969100572921901	3.3174633484029	up
Lipid-B-N-0361	PI(17:1_18:1)	GP	PI	0.062278273557942	0.05643429285121599	0.036720508746494	1.1622702209425	1.06327	1.1663556002763	1.2993572649771998	1.4220476317826	1.3116201319126002	1.1453014362875	1.4650328425277999	1.1273664344177001	1.45018	3.2443371214025703e-09	8.975999369213789e-08	23.938757968134798	4.5812763967219805	up
Lipid-B-N-0371	PI(18:2_16:1)	GP	PI	0.24712228829195998	0.2905233809357	0.26882283461383	2.6937798445483	2.01465	2.1735100822489	2.0940765145131	1.8081826111432	1.7112233970353001	2.0311119046257	2.7727686020938	1.9009475806783998	1.44227	3.00080873113879e-07	4.3586746819791e-06	7.935937417289179	2.98840064869322	up
Lipid-B-N-0393	PI(18:2_20:3)	GP	PI	0.08944598898647399	0.066211292069873	0.077828640528173	0.30307343949695004	0.29469270969911	0.29888307459803004	0.41647552293563	0.52362643230791	0.34690753304549	0.25339742180495	0.26391829529579003	0.20197554655464	1.37613	4.79362870818021e-05	0.000263795717740283	4.14436119037075	2.0511497426116003	up
Lipid-B-N-0410	PS(16:0_16:0)	GP	PS	8.02233	7.239084443071799	4.5879456406252	27.303114991868	28.080955844841	27.046858859083	18.2511	16.634142029802998	14.437971432382	10.962	11.520410508354	9.9362284971162	1.1178	0.00153868880730591	0.0043187352514238294	2.75697986117604	1.46308872897757	up
Lipid-B-N-0451	LPA(18:1)	GP	LPA	0.097835859706295	0.11047169920775	0.093863715903663	0.25006408799277996	0.23809533866141	0.22395694771526	0.23247099043789998	0.22165321448257996	0.22754515830102998	0.15343097906112	0.17583908369959	0.16506498206831	1.34415	7.174946564842171e-06	5.8713295129201404e-05	2.0828372733962803	1.05855012980835	up
Lipid-B-N-0453	LPA(18:2)	GP	LPA	2.1690034461597	2.1473571928067	2.1161956299669997	13.900097101724999	14.134695200534999	11.942260617581999	4.835159190007901	4.4352107795375995	4.4964046119792	6.6215167993419	7.3444728649179005	7.222686366518801	1.17868	0.0015565885031630599	0.00434797077085451	3.8829821509705003	1.9571650755787302	up
Lipid-B-N-0522	PMeOH(20:2_20:5)	GP	PMeOH	0.014031731107066	0.019403215615648	0.014083413458761003	0.076239141478235	0.08115023949448799	0.081269187691633	0.069759939097762	0.07339520459363201	0.073783768298704	0.061648357038705005	0.08536272836777599	0.066742074269745	1.44404	1.4371147787629399e-08	3.33519714355959e-07	4.6953825691402695	2.2312427101933903	up
Lipid-B-N-0523	PMeOH(20:2_22:5)	GP	PMeOH	0.0030866224895794	0.0036243249199927	0.0033554737047861	0.011896517633932	0.0088772975909681	0.0085090798497809	0.0071829489507006	0.0078812469715251	0.0081852102973742	0.0056396004554888	0.0053990550269791	0.0064236217040241	1.28829	0.00011928022902275601	0.000540728983424342	2.31775781036806	1.21272982258443	up
Lipid-B-P-0204	LPE(20:0)	GP	LPE	2.5908738266426	2.6526014018676003	2.95382	9.1000164338467	9.972552923785301	10.165617669325	9.88449	8.8386102580323	7.6951877574834	6.9650163650209995	7.4323248969205995	7.4500896357735	1.42766	2.5272098113367097e-07	3.7648946163759802e-06	3.1516039132074796	1.6560862313812101	up
Lipid-B-P-0205	LPE(22:0)	GP	LPE	2.6266405903385	2.3826474962459	2.3464521374097003	5.3071220221924005	5.208082690283599	6.5307506900815	7.664637861878299	6.86076	7.8425365734901	4.8636407824940004	5.51088	5.37652	1.38368	6.01486107078268e-06	5.13916806194814e-05	2.49985872336661	1.32184656494433	up
Lipid-B-P-1286	Coenzyme Q9	PR	CoQ	0.14175201792349	0.17388273322178	0.15644591123926999	0.35255158899226	0.30415754528359	0.34299002598912	0.3168373413659	0.36356305935793	0.30053508922527	0.36428286309849	0.38271556966564	0.34545243346788	1.41394	4.07106153322056e-06	3.75442341397007e-05	2.16988731044643	1.1176201206045	up
Lipid-B-P-0063	Cer(d18:2/18:1)	SP	Cer	1.1504987838453	1.0731239277596	1.1164567930847	0.49435357537458	0.416118	0.45523584545329	0.48172140400345	0.45880717242749997	0.52342391503296	0.270122	0.31799919630957	0.23156313870528	1.25876	1.9151372229945702e-08	4.1210915798512797e-07	0.364197394306314	-1.45721	down
Lipid-B-P-0093	Cer(t18:1/27:0(2OH))	SP	Cert	0.50900622914897	0.53730984730453	0.61152575275992	0.24852727531773	0.24087047000106	0.29568663034721004	0.30926898391453994	0.22928287480889	0.20304524409654998	0.14808087312902	0.143258	0.15215899798028	1.23219	0.000784363420589548	0.00243697939766057	0.396133343171234	-1.33594	down
Lipid-B-P-0139	HexCer(d16:1/18:0)	SP	HexCer	0.07416386490495899	0.068185018633862	0.07909310985549001	0.020344667223957003	0.014313173795751	0.026384847849327004	0.022700621943052002	0.019685516240284	0.018765307706353998	0.01555353387756	0.02519861394478	0.020109382624707	1.4005	0.0009008664225555289	0.0026806458652077	0.275550965439233	-1.85961	down
Lipid-B-P-0069	Cer(d18:2/26:3)	SP	Cer	0.0091465038328288	0.0080621458949632	0.011160100123202	0.02705008807095	0.027465972988157002	0.029604371782903996	0.029965400769147003	0.025123309813571	0.027665119167621002	0.01350410512124	0.016193532732539	0.013943040019499999	1.21185	0.000218968223995369	0.000889654112876291	2.47355442839218	1.30658564508277	up
Lipid-B-P-0072	Cer(t18:0/16:0(2OH))	SP	Cert	0.0025285486286385	0.0029355725860075	0.0027320606073229997	0.010267462382997	0.011245720441648998	0.010756591412323002	0.0084242781434649	0.0082794103831732	0.0078121106961930005	0.0035308709948312	0.0047820858239651	0.004568657501005999	1.16181	0.000722197931186859	0.00229392657646478	2.8333187856190496	1.5024929330106598	up
Lipid-B-P-0073	Cer(t18:0/18:0(2OH))	SP	Cert	0.011306477326945	0.009854028211259	0.013323308177878	0.057901841398882	0.054114934827991	0.077887962593673	0.057284574296828	0.052425378341945994	0.047199839439034004	0.035624940483906	0.036768252367557	0.033616148144457	1.38064	2.4341990254416897e-05	0.000162559728020876	4.37716349688524	2.1299962728826602	up
Lipid-B-P-0074	Cer(t18:0/20:0(2OH))	SP	Cert	0.035889141233978995	0.03604163254739799	0.036150085932427	0.22237828513014	0.21441554662726997	0.29916079525823	0.21695772705838	0.17267448259925	0.17543865068951997	0.050626241271117006	0.047772939788726	0.049721943677188	1.02289	0.0033881034813184603	0.00834105136714419	4.46932853771745	2.16005810029665	up
Lipid-B-P-0080	Cer(t18:0/26:0(2OH))	SP	Cert	0.25971388219753	0.22441705147006002	0.28231125558662	1.4833901325196999	1.3794563540434	1.7074212950916001	1.1848656391638	1.0754845294066	0.97279189628186	0.33465834460034	0.33259870004956	0.32818692713707	1.00483	0.00348386607341187	0.008506171820548629	3.8267090641481603	1.9361042204038799	up
Lipid-B-P-0119	HexCer(t18:1/28:0(2OH))	SP	HexCer	0.0011692784244039	0.0010435609970024	0.0011064197107031	0.0023397768997043	0.0031004345462522	0.0026205181688135	0.002385319591186	0.0031882487442277	0.0028850943033903	0.0013808149336606	0.0025431498558679	0.001032716184121	1.06182	0.000753683710772353	0.00235424858042332	2.15671352877827	1.10883455941077	up
Lipid-B-P-0166	HexCer(d18:2/24:0)	SP	HexCer	0.11224844839005	0.10599656236148	0.11363852180866	0.5593383928360101	0.5199671580580499	0.45128006002286003	0.29192928925178996	0.27171983231839003	0.23965698568051996	0.15213755419708	0.16276109210556	0.16859651235491	1.04	0.00489735038777544	0.0110714419272277	2.8296943560205197	1.50064623154944	up

## Sheet: Table S3
Lipid DAMs of group 3(J95-16,G20) vs group 1(P32)
Index	Compound	Class 1	Class 2	P32R-1	P32R-2	P32R-3	J95-16R-1	J95-16R-2	J95-16R-3	G20R-1	G20R-2	G20R-3	VIP	P-value	FDR	Fold_Change	Log2FC	Type
Lipid-B-N-0001	FFA(10:0)	FA	FFA	7.6860440843729005	7.3036761163182	7.8019535480007	20.115168517875	15.712912923713	23.036832415562	15.951989471383	13.644452441580999	13.919363296382	1.11702	0.00150519145887379	0.0038867388338029796	2.24601142056038	1.1673652635995702	up
Lipid-B-N-0008	FFA(17:0)	FA	FFA	1.8347646910736	1.7199275301133001	2.0387724283072	5.1316192169773	3.4897506412826003	4.3512185546265	2.8198185833147003	3.9955694918135	2.5923079705077003	1.02422	0.004374333422217379	0.008703725062699641	2.0005744078982	1.00041428822333	up
Lipid-B-N-0016	FFA(29:0)	FA	FFA	0.67214487396669	0.45596890305861	0.56405688851265	2.1483179477142	1.6920482042926002	1.9255903287268001	1.2025152467246998	1.26697	1.0596285913443	1.08257	0.0019521292885512698	0.00470617060849912	2.74649176811715	1.45758996776598	up
Lipid-B-N-0017	FFA(30:0)	FA	FFA	1.5433047080233002	1.4467099063261002	1.4971577435146999	3.7047915872484998	3.5946946822435	3.8896924674908	2.8502655704576005	3.1163564090318	3.2598028619887995	1.18062	5.51671431015205e-05	0.000317347625168152	2.27488515598038	1.1857937149466398	up
Lipid-B-N-0046	FFA(24:4)	FA	FFA	9.879863541127198	9.502492229282698	8.3579019075035	23.456334458291998	20.883002861428	23.392374004334002	16.637950948651	17.645220746256	17.751321426544003	1.14675	0.000164006779314624	0.0006758009842680589	2.15870749717048	1.11016777278603	up
Lipid-B-N-0047	FFA(20:5)	FA	FFA	2.2828584484474	2.02735	1.8587106248298002	0.6117012896435	0.35704524465624	0.48437326714987	1.1395864854033	0.77573	0.46787905544955	1.07386	0.000270120475854056	0.0009569511979951619	0.31093931060624297	-1.6853	down
Lipid-B-P-0335	DG(16:0_24:0)	GL	DG	0.050301539923105994	0.040974494217724	0.042788261095917005	0.019385759105646	0.017443497777667	0.013626869512506001	0.017402519518875	0.019077258896763	0.021607926140363	1.16933	0.00538702655667887	0.0101618910046442	0.404820055780475	-1.30465	down
Lipid-B-P-0337	DG(22:0_22:0)	GL	DG	0.016015096962307	0.020463735580377	0.018239416271342	0.053801369920856996	0.039394455633336	0.039857751001551	0.042238164598413	0.039897981076467005	0.043346301459081006	1.17407	2.84377510897e-05	0.000201491870525801	2.36242962168258	1.24027135114878	up
Lipid-B-P-0338	DG(22:0_24:0)	GL	DG	0.0090612517672163	0.0070062592523146	0.0080337555097654	0.024693023569604	0.017864959187928	0.020667183611001	0.011692088296719	0.014525078861281002	0.015038540370786002	1.03673	0.0036397295349621704	0.007606772877025259	2.16753907456103	1.11605800136743	up
Lipid-B-P-0351	DG(18:0_18:1)	GL	DG	0.067903402443609	0.056812108458566	0.056430299433122	0.027344295869935	0.020066538782123	0.027108582126222996	0.01935833068084	0.026781310977267003	0.026894837552873	1.16734	0.0045882819116977	0.00900605334694718	0.407279350585426	-1.29591	down
Lipid-B-P-0356	DG(14:0_18:2)	GL	DG	0.02200936112791	0.019687865267687	0.016615162191562	0.0088631761441814	0.010293538116744	0.011094758979822	0.0097383664813223	0.0073022481950044	0.0093882410903447	1.14034	0.015344686646062	0.0239015092261717	0.486005893264852	-1.04095	down
Lipid-B-P-0359	DG(15:0_18:2)	GL	DG	0.07990370432934199	0.06384683554866	0.06681402187974299	0.037419346592983	0.03449847888129	0.041126387657088	0.025637670415617996	0.033854197576094	0.027351249282946	1.12581	0.006738907914438689	0.0120842762292867	0.474646181526001	-1.07508	down
Lipid-B-P-0363	DG(17:0_18:2)	GL	DG	0.27976692342315995	0.25733006443508	0.26483625857264	0.10156164110553	0.11448893542307001	0.11730959782160001	0.08928660271586	0.12111765127172	0.10182723116642	1.18868	2.28170350655762e-05	0.00018596051162514	0.40252206924796996	-1.31286	down
Lipid-B-P-0365	DG(18:0_18:2)	GL	DG	10.405555259468	10.317592698382	9.7374867438962	1.8030237470827999	1.5108218840648002	1.6705544028696	1.0481194122532	1.2742052872576999	1.3209150422498999	1.19927	2.4325299283150798e-05	0.00018596051162514	0.14161950104216697	-2.81991	down
Lipid-B-P-0368	DG(18:2_22:0)	GL	DG	0.75177841591489	0.6303732067696899	0.6034010972514	0.35647708955110996	0.34680364587867	0.33847713059229	0.21842735537898	0.28620065416402	0.28805066349482	1.13104	0.00639984213732986	0.0116271023661448	0.46194606686621703	-1.1142	down
Lipid-B-P-0378	DG(16:1_18:2)	GL	DG	0.051765777754317996	0.04796152633495299	0.058416022309822	0.14292531865835997	0.12834230784168	0.17810419289159	0.11254710161941	0.13428517662623998	0.14237257477214002	1.17095	8.833225269172e-05	0.00043126923373016204	2.6513185586256602	1.40671002189838	up
Lipid-B-P-0379	DG(16:0_18:3)	GL	DG	6.7114932961209	5.8682337895534005	6.35958	3.2034985165625	2.56976	3.0466003213869	1.7720830876583	1.9733555319051002	2.1278677654255	1.13032	4.50682260077165e-05	0.000273264793346688	0.387901310999986	-1.36624	down
Lipid-B-P-0382	DG(17:0_18:3)	GL	DG	0.080416025612216	0.062385782229156	0.068640377642285	0.024344243667141004	0.036645796727147996	0.044239902764236	0.023199817140212003	0.02699798807295	0.024186590321172	1.0849	0.00351002185826273	0.00739794152859365	0.424736289690739	-1.23536	down
Lipid-B-P-0387	DG(18:0_18:3)	GL	DG	2.8372583695168	2.6301235991108998	2.6826748021487	0.51624189858016	0.41153530720711	0.51732133817505	0.27156197134153	0.33021725739665997	0.33319978812939005	1.188	7.7998255617003e-06	9.06339730269575e-05	0.14601601116228602	-2.7758	down
Lipid-B-P-0391	DG(18:3_22:0)	GL	DG	0.53055623633937	0.45101208416128	0.46317438047867	0.18415142351566002	0.14658189603571	0.17541104587937	0.1155514224788	0.11749485793386999	0.11192952411494	1.16777	0.0009146728879238981	0.00264724133541194	0.29455769853740005	-1.76338	down
Lipid-B-P-0393	DG(18:3_23:0)	GL	DG	0.14459910115573998	0.10264853293208999	0.10738410519201999	0.05244427977718401	0.068215236772357	0.043554976576377	0.05370799941470401	0.035702596560608	0.044658196296695	1.10735	0.025038389268683996	0.0352234967678096	0.420553566361049	-1.24964	down
Lipid-B-P-0465	MG(18:2)	GL	MG	3.5391587135287006	3.5207653172103	3.3252315842797	9.9796340899958	9.5684475799283	9.0004509442668	13.358585614879	12.476079492735	11.488062024628999	1.18398	0.000118084563729424	0.0005318382288898861	3.1714141890744902	1.6651263068021798	up
Lipid-B-P-0468	MG(18:3)	GL	MG	1.5601189414291001	1.5741883372417	1.6988722126075	5.2115866768776	5.4477292739113	4.8520949572843	6.3316035784406	6.5472137325104995	6.1887301790046	1.19972	1.87238259881476e-05	0.00015997857204579	3.5772474889902504	1.8388499334819999	up
Lipid-B-P-0485	TG(15:0_16:0_16:0)	GL	TG	0.32484578756005	0.29656010546891	0.20861070810335	0.11363570471456001	0.09048502309526	0.1100195206196	0.11534577367783999	0.11219358010082	0.10286297220008	1.17123	0.038789489504497	0.0516896637663136	0.388270893334467	-1.36486	down
Lipid-B-P-0487	TG(16:0_16:0_16:0)	GL	TG	8.5525564974308	8.09434	6.919376015044099	2.3650799338738997	2.0595831611491997	2.24351	1.8668278968151	1.9712859252076997	2.0252795138005	1.20575	0.00606267539761653	0.0111468810316937	0.26587924372161	-1.91116	down
Lipid-B-P-0488	TG(14:0_16:0_18:0)	GL	TG	0.29111586571911996	0.23057318587106002	0.23376482844882	0.13079481232757	0.10568285826102	0.10525948302978	0.10200880994055	0.10659852901574	0.13417476814222998	1.17321	0.0137150630130991	0.0217124022087482	0.45305165464339897	-1.14225	down
Lipid-B-P-0490	TG(16:0_16:0_17:0)	GL	TG	0.19703067643321	0.19175715366225002	0.19438862899454	0.034679661445257005	0.04004654885884299	0.037712546057056	0.03217720873617	0.030967798423352	0.030134304258707993	1.20566	4.97795604275788e-10	7.230481152105821e-08	0.17637720502332396	-2.50326	down
Lipid-B-P-0494	TG(16:0_17:0_18:0)	GL	TG	0.13471514574719	0.15231868285908998	0.13352205012047	0.046490477592183	0.042418247933385	0.047386333554663	0.048401691753622	0.043397749282257994	0.045280280085586	1.20737	0.0034275139402661103	0.00726783065435989	0.32501600147565396	-1.62142	down
Lipid-B-P-0501	TG(16:0_18:0_20:0)	GL	TG	0.40046496991563	0.34986261687556	0.36206258333553	0.093125915402232	0.080609379944852	0.08689436634492999	0.06957310556189	0.074083418352623	0.070725957303875	1.20523	0.0016200728448218199	0.0040747286703094205	0.21350968197439701	-2.22763	down
Lipid-B-P-0502	TG(14:0_18:0_22:0)	GL	TG	0.21439859304135997	0.20123484803469	0.21775850271519	0.027324370030082	0.025842418694367	0.028219714106908	0.014632438828583002	0.013088070581272	0.015319298251938	1.18025	2.35271461343496e-05	0.00018596051162514	0.0982222079968227	-3.34781	down
Lipid-B-P-0503	TG(16:0_16:0_22:0)	GL	TG	0.29421916151612	0.29623404046213003	0.28522196316647996	0.064546854629791	0.059139888330862	0.062167191390472	0.04734836343811	0.047879838906023	0.051576834466683	1.2038	2.92812410071269e-08	2.43034300359154e-06	0.189944276372712	-2.39635	down
Lipid-B-P-0504	TG(15:0_16:0_24:0)	GL	TG	0.24821001972392998	0.2417533787701	0.21033698288427	0.025601899629297	0.024991406441235	0.020547049547637	0.013376389182447	0.013739908304217	0.01502082036152	1.19293	0.00218037663369071	0.005067195296697221	0.0808777750794633	-3.62811	down
Lipid-B-P-0505	TG(16:0_16:0_23:0)	GL	TG	0.10957766702267999	0.10920404801108999	0.094453211403934	0.013905456284198	0.0114254076169	0.015041348238288002	0.0077397974904134	0.0086954389403518	0.0098529766540165	1.19419	0.00179890083267505	0.0044286499312890006	0.10640643746575501	-3.23234	down
Lipid-B-P-0507	TG(16:0_16:0_24:0)	GL	TG	0.15595356445720998	0.14382180614102	0.16389050850514003	0.027839060490303998	0.028258728446022	0.026485115254529	0.017371039464718005	0.019811183055899	0.019146152605789	1.1933	0.000710187586007503	0.00213792221487233	0.149796745434326	-2.73892	down
Lipid-B-P-0509	TG(16:0_18:0_23:0)	GL	TG	0.13379798187442	0.11178480605757	0.10910844296935002	0.012993125629723998	0.013434535129716001	0.011381784584103001	0.0078350119361339	0.010200351222449	0.0083432008060871	1.19998	0.00474009927816059	0.00921069458398428	0.0904843476748758	-3.46619	down
Lipid-B-P-0512	TG(16:0_16:0_26:0)	GL	TG	0.034458791132611	0.0352879321666	0.036823610549654995	0.0077055440674606	0.0087642422264364	0.0069197915571861	0.0057224412337058	0.004403926653922	0.0041599894650691	1.16826	9.87972614475679e-08	5.17672173046591e-06	0.176765586833999	-2.50009	down
Lipid-B-P-0517	TG(12:0_16:0_16:1)	GL	TG	0.12500529571339	0.14121844942664002	0.091940467534476	0.047567321364917994	0.030290714556639	0.038929017960778	0.020742778920828	0.030438255002141004	0.037119658468563	1.13481	0.0219367284624238	0.0316259038130725	0.286304073685116	-1.80438	down
Lipid-B-P-0525	TG(14:0_14:0_18:1)	GL	TG	0.11531581003484	0.077149414573787	0.084254901536565	0.029049884912453	0.023771518575112005	0.026430987705615	0.026357692615246005	0.02679339167401	0.03643778149659299	1.18123	0.0294064000434039	0.0405822290385217	0.305075852868107	-1.71276	down
Lipid-B-P-0528	TG(16:0_16:0_15:1)	GL	TG	0.24011318205291	0.26293870402622	0.18403544204923	0.03786474843891299	0.031098207035083997	0.035711926664001	0.018844592201749	0.019191239347118	0.01853525099459	1.17477	0.0116244384166059	0.0191869281819546	0.11734022596566601	-3.09123	down
Lipid-B-P-0529	TG(16:0_16:0_16:1)	GL	TG	0.73089310397557	0.70244849528697	0.61530543983548	0.1423058500067	0.13802010879193	0.16027108329514	0.12843940763649	0.098028859864461	0.13257689193966002	1.19805	0.00259823254101873	0.005828467592015	0.195163487480608	-2.35724	down
Lipid-B-P-0530	TG(14:0_16:0_18:1)	GL	TG	0.10286643668296	0.09942702826506698	0.085648635213877	0.043825164421144994	0.042357895459609	0.037102124611819	0.033169788800292005	0.04312774132529	0.043434715068966	1.18481	0.0046457372055018105	0.009088125644432829	0.421990097228709	-1.24472	down
Lipid-B-P-0532	TG(16:0_16:0_17:1)	GL	TG	0.22909594854391999	0.24174823571877	0.19750218713705997	0.05073859009603799	0.040795585800086	0.03941746832419	0.04567330825020599	0.035557029952075	0.032886480588808	1.19892	0.00390804065130096	0.00793906160281768	0.183339413138538	-2.44741	down
Lipid-B-P-0533	TG(16:0_16:1_17:0)	GL	TG	0.14747269230405	0.14340599287888	0.12783777950406	0.045357224442577	0.025421581597532997	0.03672115914133	0.028418947337490005	0.028496059446557	0.037768067556326	1.18353	0.00045189141016431506	0.00145860505169704	0.241431919417062	-2.05031	down
Lipid-B-P-0534	TG(16:0_16:0_18:1)	GL	TG	0.97281731053948	1.0861982510847	0.82301220100365	0.30234501074965997	0.22606199884415998	0.33693154259296	0.23279203394671	0.21648131794128	0.20174200910473	1.17591	0.007368036062067771	0.0128983686290605	0.263070663794871	-1.92648	down
Lipid-B-P-0536	TG(16:0_18:0_18:1)	GL	TG	1.2924911156896002	1.219	1.09737	0.15221989353227	0.13694472421268	0.15712782247764	0.09737166373555699	0.090673886575702	0.09157077456001698	1.19456	0.00183155710106932	0.0044711540996692205	0.100573100585958	-3.31368	down
Lipid-B-P-0537	TG(16:0_16:1_20:0)	GL	TG	0.08976364009550801	0.08932734347713901	0.09136384053553501	0.0077861145380501	0.009962228063734	0.0088741713008921	0.0044817642369767	0.0039238991859527	0.0062667904811907	1.18248	2.7486379793346202e-11	7.98479332996707e-09	0.0763435593041563	-3.71135	down
Lipid-B-P-0538	TG(16:0_16:0_20:1)	GL	TG	0.034220742689668	0.041455783765460004	0.031461377900779	0.0066276276256369985	0.0075345050000332	0.0074514221968824	0.00536211078122	0.0044541558352622	0.0053753935539915	1.18737	0.008465956708311441	0.014552428542985002	0.171765610006526	-2.54149	down
Lipid-B-P-0541	TG(18:0_18:0_18:1)	GL	TG	0.23239647544851003	0.2560703284745	0.21050871845031	0.02726254414679	0.020500997366375	0.027040778684883002	0.015150248652781001	0.018342066993909	0.012927789635325	1.19063	0.00293679986024302	0.00636671910000446	0.0867157873200297	-3.52756	down
Lipid-B-P-0542	TG(16:0_20:0_18:1)	GL	TG	0.21608795073089	0.21963445071192	0.20167255042754	0.020752916752062	0.024154379968296	0.01876128235034	0.0070792980230053	0.013496476141423	0.0072518345245649995	1.15773	4.28366814080048e-05	0.000269250416841076	0.0717735428333783	-3.8004	down
Lipid-B-P-0544	TG(16:0_18:1_20:0)	GL	TG	0.27017789051106	0.27263209157867	0.24533361799088999	0.028653490984152	0.025126863119726	0.028713404198035003	0.022339730327401004	0.01924548223006	0.023735812202174997	1.20743	0.00100491869991406	0.0028506400293676	0.0937740172263207	-3.41467	down
Lipid-B-P-0547	TG(18:0_18:1_20:0)	GL	TG	0.077945920140504	0.073330149358196	0.06755706601324299	0.013429854993133998	0.010329767077034	0.0084255881850111	0.0044610993207508	0.0030498775018949	0.0065598597192058	1.14037	0.00022885353168367002	0.000894597521721286	0.10568794046847198	-3.24212	down
Lipid-B-P-0548	TG(16:0_18:1_22:0)	GL	TG	0.061123059638949005	0.052303583457442994	0.05924647414083099	0.0058253435606834	0.0073203075434688	0.0097196208067735	0.0076151249504952	0.005337285626024	0.0065886310308685	1.1964	0.0017839238635759898	0.00442359907930873	0.12279361778143599	-3.02569	down
Lipid-B-P-0551	TG(16:0_20:0_20:1)	GL	TG	0.065048393205871	0.07385581286392301	0.06273156123252199	0.0040126127114206	0.0029043834934961	0.0034584981024584	0.00137527	0.0013103177393137	0.0016773676395471	1.18294	0.00232501320276841	0.00534655146358389	0.0365472076666296	-4.7741	down
Lipid-B-P-0554	TG(16:0_23:0_18:1)	GL	TG	0.028068179583774	0.022788984531972	0.03266180814342701	0.0060892037689253	0.0049823339980806	0.0035326995983924	0.0021117478725708	0.0019553826633259	0.0048490486070929	1.13663	0.010529790468683001	0.0175799087997266	0.140808823864596	-2.82819	down
Lipid-B-P-0555	TG(16:0_24:0_18:1)	GL	TG	0.04247613014354	0.045234923035639	0.042270821558433994	0.0078665835492397	0.007627938751993	0.010461316469962	0.0050953088105632	0.0042199340654133	0.0040325302699898	1.15629	1.75355308645103e-07	7.2772453087717605e-06	0.151188817658235	-2.72558	down
Lipid-B-P-0557	TG(16:0_25:0_18:1)	GL	TG	0.013694280424963	0.015118711903210999	0.016962870914278	0.0027131115382456	0.0023336680525292	0.0016691649033376	0.0016582506316099	0.0005050431486211401	0.0010816468901155	1.11951	0.00210602833835776	0.004973993758479111	0.10880062612583699	-3.20024	down
Lipid-B-P-0558	TG(16:0_26:0_18:1)	GL	TG	0.01074067136702	0.0098452949274965	0.010952332473562	0.0033191561192227	0.0032222495690762	0.0033871254521511	0.0014925300707708	0.0018287830060324	0.0016606565384016	1.12301	3.12376463649356e-06	5.18544929657931e-05	0.236387207586899	-2.08078	down
Lipid-B-P-0566	TG(14:1_16:0_16:1)	GL	TG	0.09926247649443302	0.08261212562198199	0.090378603258225	0.020585227118060004	0.014592425434098999	0.013946556696849	0.0076587062959988	0.018038604096077	0.021538523037410003	1.15349	0.0010910864018829401	0.0030624212535941397	0.176967691796127	-2.49844	down
Lipid-B-P-0570	TG(16:0_16:1_16:1)	GL	TG	0.9180785498066899	1.0700177063815999	0.9740426635724599	0.16179719723882	0.15903766668207	0.17094722075191	0.12836646684197	0.10359345293011998	0.15138882681576	1.19742	0.0017892354279475898	0.00442359907930873	0.147719410697209	-2.75907	down
Lipid-B-P-0571	TG(14:0_16:0_18:2)	GL	TG	0.43940123015148996	0.49473937044592	0.43421179103289	0.09170182808005	0.080705681707681	0.08912417683937199	0.050003216827357	0.06502405306358701	0.060706667803949996	1.18776	0.000915827036863685	0.00264724133541194	0.159778148887884	-2.64586	down
Lipid-B-P-0572	TG(14:0_16:1_18:1)	GL	TG	0.13967558630402	0.13852702375696	0.09271008501046302	0.033917114264446	0.025398553119762995	0.026183373891472003	0.020051041150628002	0.024550906711607003	0.039043707518423995	1.16886	0.022239470702888998	0.0318254494541343	0.228011468606865	-2.13282	down
Lipid-B-P-0574	TG(16:0_16:0_16:2)	GL	TG	0.083461685981196	0.06880328937220098	0.08801590366367999	0.013064369689167	0.015239132032399	0.017698954200255	0.0065675866894496	0.004598659262401	0.005718013933684001	1.1161	0.00271741780644209	0.00593541257722878	0.13086084099702	-2.93389	down
Lipid-B-P-0575	TG(16:0_16:1_17:1)	GL	TG	2.3402669353056003	2.3647049089622003	2.4119529114257	0.24488839429561998	0.24392939269421	0.25334137829881004	0.20122715386773002	0.17785057326869	0.18940060378112	1.20651	3.00683720665078e-07	1.1646482780427401e-05	0.0920789204043276	-3.44099	down
Lipid-B-P-0576	TG(15:0_16:0_18:2)	GL	TG	1.4935748419644999	1.5124746244549998	1.6262771632778001	0.13982667226522	0.13645555144355	0.13397122431365	0.098715207696441	0.09810710523917	0.11840741343644001	1.20672	0.000587984719398552	0.0018075085818548102	0.0783065651872953	-3.67472	down
Lipid-B-P-0578	TG(14:0_17:1_18:1)	GL	TG	0.10215252699690999	0.10301684780216999	0.11223939340927999	0.024770026970841	0.019973228712064	0.016932118586166	0.020097403742492	0.014741221477340001	0.03741879313428299	1.15689	2.37420721188718e-06	4.3106699690826705e-05	0.21097840708557103	-2.24483	down
Lipid-B-P-0579	TG(16:0_16:0_17:2)	GL	TG	0.36714966765196994	0.3043679586359	0.31761360175741	0.043200562588933	0.03960833750863	0.037399233000446	0.033158185076022	0.027168121545084	0.035881034503376	1.20586	0.0037978469165167203	0.00776953893836695	0.10939674538947199	-3.19236	down
Lipid-B-P-0581	TG(16:0_16:1_18:1)	GL	TG	0.4674479707174	0.55250118711039	0.44208776014052004	0.19448850781259	0.11226609361853	0.14981915188319	0.11817396066628	0.15147718033032997	0.12017869858638	1.17167	0.0041459545805864395	0.00833494675197482	0.28946040366528103	-1.78856	down
Lipid-B-P-0582	TG(14:0_16:1_20:1)	GL	TG	0.358207	0.45486089128431	0.36921615074190006	0.19526854182154998	0.11103779926492	0.16493134414123	0.13774089098173	0.12026059922066999	0.14233746065445999	1.14928	0.00687867784163612	0.0122592387300325	0.3685985349609339	-1.43988	down
Lipid-B-P-0583	TG(16:0_16:0_18:2)	GL	TG	98.824598536803	88.47163412686899	83.55944445795001	18.460807537095	19.652707913161	16.936078046193	14.675197778123	13.689238436068	15.380787925258	1.20279	0.0026599520092234603	0.0058781237941517	0.182375386563406	-2.45502	down
Lipid-B-P-0585	TG(16:0_17:0_18:2)	GL	TG	3.5133416125501	3.4145254813919004	3.4333487351892003	0.19221743247164	0.18310592652573002	0.20295243854557	0.19164001745441	0.17094519197018	0.1993473318707	1.21284	5.95091540377457e-05	0.000326177532980474	0.0550229026034022	-4.18382	down
Lipid-B-P-0587	TG(16:0_18:0_18:2)	GL	TG	127.89597607927	121.36811655385	111.74023380441002	5.4563327350482	5.5868570004053	5.3330682508647005	2.8477728536558997	2.8302301114719	3.1260579329522002	1.198	0.0014233155709940401	0.00372498354390781	0.0348753699614671	-4.84165	down
Lipid-B-P-0588	TG(16:0_16:0_20:2)	GL	TG	20.878295830135	21.171720158508002	17.2005	0.68405747892636	0.7885086810725601	0.7635984089978499	0.37526726410968	0.45892048976084	0.42040089493492	1.19982	0.00430373960969115	0.00862231970079502	0.0294575949235992	-5.08522	down
Lipid-B-P-0589	TG(17:0_18:1_18:1)	GL	TG	1.5800847298968999	1.5212199918203997	1.5107827692078	0.039063540498477996	0.04310147151688	0.042156391223052	0.024290063865833	0.029839510835046	0.022157374955779997	1.20408	0.00013693588248871	0.000598415714964254	0.0217481079109831	-5.52297	down
Lipid-B-P-0591	TG(18:0_18:1_18:1)	GL	TG	0.055052044550518	0.05452987250427599	0.037857499069737996	0.021788330708181997	0.015603115612634	0.02252923614697	0.010897183219564	0.012223075777310001	0.0076110724894699	1.05869	0.0140564409470181	0.0221322281577711	0.307421232181096	-1.70171	down
Lipid-B-P-0595	TG(16:0_18:2_20:0)	GL	TG	34.712619069765	37.878559569084004	38.635392448913	1.7375152903859	1.8094369723611998	1.6243300999533001	0.9042051182742099	0.7484073188549499	0.8821608698071299	1.19183	0.0008558974851178901	0.00249887657715324	0.0346412534085777	-4.85137	down
Lipid-B-P-0597	TG(18:0_18:0_18:2)	GL	TG	32.000695684156	32.412861386049	33.190135779565	0.46768582552906995	0.44711449778019	0.48117997895936	0.1772681763487	0.17071334788895998	0.15166488182739002	1.19151	6.851691300917379e-05	0.00036521400420486203	0.00971083497450956	-6.68619	down
Lipid-B-P-0600	TG(16:0_21:0_18:2)	GL	TG	3.4710286961566	3.5636621178494	3.37147	0.16606566331289002	0.17501286910588	0.14663547455198	0.083195066472396	0.080740363109472	0.086783497604407	1.19511	7.12216616827396e-05	0.000370661470701106	0.0354805658255452	-4.81683	down
Lipid-B-P-0602	TG(18:0_18:2_20:0)	GL	TG	14.435853315850999	14.712463399844001	13.856200683292	0.24223673924486	0.27323170282548004	0.26541075963976	0.08193779112169901	0.07692463722400701	0.094736604026106	1.18537	0.000233163566578875	0.000898637908540834	0.0120275531112724	-6.37751	down
Lipid-B-P-0604	TG(16:0_18:2_22:0)	GL	TG	17.205522817063	16.443341425359	16.477644083004	0.73300951920795	0.73583191321187	0.63124721196782	0.31187394553771003	0.28459298049087	0.29569303752953	1.18746	4.03513263343889e-05	0.000257627698904175	0.0298469682799347	-5.06627	down
Lipid-B-P-0607	TG(18:0_18:0_20:2)	GL	TG	6.952150295528599	7.2119918614129	6.7809785317284	0.11982987605607001	0.12498321451449002	0.11018133167321001	0.040685373797168994	0.036771667273094	0.039473585178596	1.18697	0.00025586261373586203	0.0009408618897502279	0.011265751472798001	-6.47191	down
Lipid-B-P-0609	TG(16:0_23:0_18:2)	GL	TG	4.8856725731854	4.7928980431349	5.0516179971049	0.31397607547987	0.29939143019968	0.28695657179537	0.1894154740027	0.174802	0.194416	1.20141	5.8969036567835305e-05	0.000326177532980474	0.0495227279202968	-4.33577	down
Lipid-B-P-0610	TG(22:0_18:1_18:1)	GL	TG	3.2005391697955	3.1353637432709998	3.0877336971428995	0.10004070763702	0.10316178487824	0.093152551570458	0.027759869758477003	0.036591546411727995	0.036392877470927	1.17967	6.094115414485501e-06	7.86818012403572e-05	0.0210693256834967	-5.56871	down
Lipid-B-P-0611	TG(18:0_22:0_18:2)	GL	TG	7.6120931712975	7.9735543510132	7.636627088571401	0.63447646706801	0.6970390884931099	0.60031644355882	0.37110562649362	0.35139500888518	0.39055770863921	1.19397	7.086118716994431e-06	8.59330548756871e-05	0.0655596920232589	-3.93105	down
Lipid-B-P-0613	TG(16:0_24:0_18:2)	GL	TG	7.756261594214901	7.9735543510132	7.8571794968571	0.92663074713441	0.93682053465565	0.78366432276553	0.56396366919492	0.49369546751967996	0.55624885833031	1.19277	7.0148412846493e-11	1.3585409287937502e-08	0.0903256968455963	-3.46872	down
Lipid-B-P-0615	TG(18:2_20:0_20:0)	GL	TG	0.70498362851481	0.69059089424979	0.62581745485714	0.023608427014891003	0.025790446219559	0.022179179035142996	0.0094383557254251	0.0083202206754456	0.0077223910659701	1.18023	0.00112575877507157	0.00311459927769801	0.0240079659984176	-5.38034	down
Lipid-B-P-0616	TG(18:0_20:0_20:2)	GL	TG	3.0563707374495	2.9461607646155	2.8947503434286	0.09118754797786699	0.10232533846308998	0.086055214128354	0.029513124657839	0.031945000850601	0.033138229843933	1.18019	8.99552677184785e-05	0.000435533421203633	0.0210268968893683	-5.57162	down
Lipid-B-P-0619	TG(24:0_18:1_18:1)	GL	TG	2.4465311971877997	2.4910150701756	2.3789713470664	0.10362267823607002	0.11771298096924002	0.10688449176312	0.048143446650887003	0.048444961014652996	0.048747757636592004	1.18838	1.73952105528162e-05	0.000153130565624034	0.0323621387404715	-4.94955	down
Lipid-B-P-0624	TG(22:0_24:0_18:2)	GL	TG	0.023459808068711004	0.023198496176137003	0.024682964372478997	0.0061070903949485	0.0071972929396318	0.0059910208102534	0.0019987438504491	0.0014676816956846	0.0018208048834108	1.04603	1.27392773643154e-06	3.08396672861136e-05	0.172289020442284	-2.5371	down
Lipid-B-P-0625	TG(24:0_24:0_18:2)	GL	TG	0.016131295847705	0.016361619497795	0.014529203534208	0.0071653243499099	0.0077369161656419	0.0063199940697633	0.0026156696001670005	0.0026612961203428	0.0027610636210772	1.01084	3.45130926226826e-05	0.000225304570941333	0.311132979797824	-1.6844	down
Lipid-B-P-0635	TG(14:0_16:1_18:2)	GL	TG	0.2766908287717	0.25478219513568	0.33947357163379	0.034568945308004	0.031893639481598	0.033231292394801	0.049133212597298	0.034280028311757006	0.060302966585751995	1.18551	0.0083975181144314	0.0145207084062043	0.139738811728155	-2.8392	down
Lipid-B-P-0636	TG(14:0_16:0_18:3)	GL	TG	0.10896231767039999	0.11407815358234	0.11425041549909	0.012480229421969	0.011175714240205	0.011677591954683	0.0063525769804976	0.0091002377441821	0.011507816098426	1.1976	8.50796420239506e-06	9.48613169914855e-05	0.092344870387496	-3.43682	down
Lipid-B-P-0640	TG(16:0_15:1_18:2)	GL	TG	1.0239870654099	1.13506	0.9457248535633	0.16574593887341	0.16165611061085	0.13900665221717998	0.077262316774232	0.07628449654229401	0.078743457869297	1.16936	0.0016122409858662099	0.0040747286703094205	0.112520189023269	-3.15174	down
Lipid-B-P-0641	TG(16:1_16:1_18:1)	GL	TG	1.4825737150413	1.3779015764736	1.3933169498037	0.52394860552797	0.52198375683778	0.51594685892813	0.35956889481873	0.37011653021742	0.45380259519820004	1.18009	1.72463037216129e-06	3.71114906009521e-05	0.322696441878555	-1.63175	down
Lipid-B-P-0642	TG(16:0_16:1_18:2)	GL	TG	1.5459315664656001	1.4586751175063	1.3739316728801998	0.79629812752238	0.76459592470349	0.7017916976499801	0.53164829420968	0.5105055584347701	0.56432758275498	1.13731	3.2116951330245695e-05	0.00021697614794038102	0.441833195228301	-1.17843	down
Lipid-B-P-0643	TG(16:0_16:2_18:1)	GL	TG	0.029398042729384	0.032784555133504	0.031091298931443998	0.019142281100268	0.014061826313358	0.016602053706813	0.0097083601219844	0.010924818919179001	0.011078504591035	1.0879	2.58341138787499e-05	0.00018999519194371799	0.43698101802470796	-1.19436	down
Lipid-B-P-0644	TG(16:0_16:0_18:3)	GL	TG	32.439219680622	32.071847052897	33.924238759814	2.9569376754182004	2.8427284368313996	2.7291899316222996	2.1471399687921	2.0241545366621	2.27551	1.20716	0.000128907225247198	0.000571718304340625	0.0760685656509767	-3.71656	down
Lipid-B-P-0647	TG(16:0_17:1_18:2)	GL	TG	0.63913948727382	0.65470104611567	0.571681	0.13689519926789	0.11887192751695	0.10810637612963	0.096636088163459	0.08513886634385999	0.12799719290408998	1.19834	0.00111719230853647	0.00310568770937649	0.180551581258015	-2.46952	down
Lipid-B-P-0650	TG(16:0_17:0_18:3)	GL	TG	0.77830695653525	0.72476130558846	0.64560503210689	0.068051948827463	0.08248764731399201	0.07823835578994501	0.056153402816068995	0.054250070319681	0.059502827386702	1.2042	0.00310116349218915	0.00669805200357581	0.0927745166108683	-3.43013	down
Lipid-B-P-0651	TG(16:0_18:1_18:2)	GL	TG	0.62880879988996	0.62629266322966	0.531086	0.3432371038972	0.35469279044436997	0.34395479818520003	0.21427650512107999	0.21110932005333	0.21266448427104997	1.05989	0.000601088971958386	0.00183806680372538	0.4702571844883329	-1.08848	down
Lipid-B-P-0652	TG(16:1_18:1_18:1)	GL	TG	1.2366573097059	1.2673216286106999	1.0746976674581	0.16303762473671	0.16847907509695	0.17224611335700002	0.10886414774457	0.09236032768397098	0.12528653609878	1.19148	0.00209048162638313	0.004973993758479111	0.116002913392372	-3.10777	down
Lipid-B-P-0654	TG(16:0_18:0_18:3)	GL	TG	35.632498694701	35.12151013204001	31.815059257235998	0.8822266194005799	0.904467	0.7631497077773101	0.39297302024909003	0.32985831242268	0.40865994527902	1.19465	0.00117067377991052	0.00319324631984981	0.0179456355109302	-5.80022	down
Lipid-B-P-0658	TG(18:0_18:1_18:2)	GL	TG	1.11207	1.1794292292105	1.0193117402423	0.29354312585264003	0.26687401358417	0.29693197680126	0.12695909026589	0.132717	0.13188453816078	1.12888	5.77659616437464e-05	0.000325844890437055	0.18861109195291	-2.40651	down
Lipid-B-P-0660	TG(18:0_18:0_18:3)	GL	TG	0.5736209710519	0.5440592898604399	0.47343667245541	0.067985695996268	0.045002284778925004	0.065491538795273	0.011599070167866	0.013326253416317	0.010689588948631	1.09835	0.00126780297843375	0.00337886940582572	0.0672780320583129	-3.89372	down
Lipid-B-P-0661	TG(16:0_18:2_20:1)	GL	TG	0.13258220571103999	0.13975602243288002	0.12909557382191	0.081139750588249	0.07796907481197	0.064659019654213	0.036744099422533	0.04060555754247	0.033595850867654	1.0072	0.000141083841973481	0.00060271847196024	0.41689732061424606	-1.26224	down
Lipid-B-P-0662	TG(20:0_18:1_18:2)	GL	TG	7.5490684360724005	7.1780316613216995	6.4677141077732	0.28523530185324	0.29827095651491997	0.29415691152309004	0.11928121869722	0.11663878243422	0.14021408801385998	1.188	0.0018896465406844103	0.00458917099342846	0.029577925215567	-5.07934	down
Lipid-B-P-0663	TG(16:0_18:3_20:0)	GL	TG	10.985382708356	10.729001354849	10.012021462758	0.32954369799133004	0.34013354708925003	0.30803223791395	0.12915276709855	0.12345179603258001	0.14215764988219	1.18905	0.000622592592925861	0.0018938549554446398	0.0216298013162049	-5.53084	down
Lipid-B-P-0664	TG(17:1_18:1_20:1)	GL	TG	0.05359810235539	0.060549761192540005	0.055715021927597995	0.0055137584953399	0.005554922587992999	0.0031854971379787	0.0041504455228453	0.0020223	0.0030863715689226	1.18205	0.000726961525817361	0.00216597254615327	0.0692125677197066	-3.85282	down
Lipid-B-P-0666	TG(18:1_18:2_20:0)	GL	TG	0.31264597554254	0.30616141554598	0.31494772424861	0.08971010345219001	0.09879452096925599	0.08846619184129101	0.035079238406963	0.043297776252055	0.029504153559503997	1.08173	3.81426603570123e-06	5.68318706557578e-05	0.20607757760037002	-2.27874	down
Lipid-B-P-0669	TG(16:0_18:3_22:0)	GL	TG	3.4893524087873	3.58497	3.4163820926160002	0.15942113936626998	0.14333303506716	0.14543956468094	0.061954461301272995	0.05145125360237	0.055570930071746	1.18069	1.7985264083604998e-05	0.000155961767650365	0.0294151150943938	-5.0873	down
Lipid-B-P-0672	TG(18:0_18:3_20:0)	GL	TG	0.34056079503190995	0.33494582146481	0.30694057856215	0.041998	0.045348304782021	0.033783205904508	0.010721799500051001	0.0090812868368667	0.0062732132413283	1.09162	1.6509293957342003e-05	0.000152252377606599	0.0749179464678273	-3.73854	down
Lipid-B-P-0673	TG(21:0_18:1_18:2)	GL	TG	0.045066057345715	0.032946092004755	0.034146377019255006	0.010497071688265998	0.0081103698201467	0.0093037207542065	0.0037054060175045	0.0042820698942856	0.0045081178024982	1.12577	0.00995531770010352	0.0168140685574423	0.18013234162737102	-2.47287	down
Lipid-B-P-0674	TG(18:1_18:2_22:0)	GL	TG	0.10904605300205	0.09682666270694999	0.093534387027758	0.010159368703419	0.014383952096159	0.012423297002303001	0.0034115383015051	0.0030427767468096	0.0034838854083018	1.11822	0.000555061088284075	0.0017245480871286	0.0783295015879044	-3.6743	down
Lipid-B-P-0675	TG(18:1_18:1_22:1)	GL	TG	0.04790545568570901	0.04477221683237901	0.049243103329816	0.015459909101038	0.017666943508108997	0.016672595475728	0.0067210220332084	0.0065347253078818	0.007632071004576	1.07739	2.34849994548251e-06	4.3106699690826705e-05	0.249037767755358	-2.00556	down
Lipid-B-P-0678	TG(18:3_20:0_20:0)	GL	TG	1.4644971159591	1.4915081993196002	1.4827951290254	0.12897981226508	0.14550884218476	0.12659369160623	0.06706442807606901	0.06636151195051401	0.0690872190787	1.18453	1.801164220387e-11	7.98479332996707e-09	0.0679908358953026	-3.87852	down
Lipid-B-P-0681	TG(23:0_18:1_18:2)	GL	TG	0.045845033786357	0.044070532468483	0.051651866689713	0.0090853805565152	0.0079663305747122	0.0085258555656137	0.0031072457125014	0.0017587490816324	0.0033260344453219	1.09709	0.000267981350576494	0.000955197329355479	0.11927035488989599	-3.06769	down
Lipid-B-P-0682	TG(24:0_18:1_18:2)	GL	TG	0.068739910502646	0.090545809336575	0.073374032662627	0.033963769960328	0.042116791097371	0.033427022654717004	0.023571340730992003	0.023575348491488998	0.0234415579843	1.10655	0.00787562422541904	0.0137409539788843	0.38703692620357	-1.36946	down
Lipid-B-P-0701	TG(15:1_17:1_17:2)	GL	TG	0.48711657610259995	0.39605502983548	0.44911782083225	0.069186702092658	0.071856321723657	0.066272631994662	0.024959974742817	0.026032760739757004	0.028818169754437	1.14189	0.0017659290469401198	0.0044034539754172	0.10775682643674	-3.21415	down
Lipid-B-P-0702	TG(13:0_18:1_18:3)	GL	TG	0.1399217513888	0.12650463640005	0.12332917938816	0.021264736306770997	0.02021109263953	0.016491689615892	0.0078834229025097	0.0093868127628321	0.012445368875751999	1.16684	0.000346849552454479	0.00119242360932575	0.112484760305508	-3.1522	down
Lipid-B-P-0703	TG(13:0_16:0_20:4)	GL	TG	0.18192312949713	0.18125341980226997	0.17394404510532	0.027725553567497997	0.024753181132663997	0.025489473656557002	0.010200595138793001	0.011289206798761999	0.015225174640895	1.16209	4.2744280701554905e-09	4.1390711812672296e-07	0.106757389429715	-3.22759	down
Lipid-B-P-0705	TG(16:1_16:1_18:2)	GL	TG	0.34130024612184995	0.33889771809656	0.36017266393998	0.08655174858317301	0.10377613321088001	0.09606718807656697	0.049064260934955	0.06429456546438299	0.07704960151477701	1.16317	8.578303420083981e-08	4.9839942870687894e-06	0.22915078765187197	-2.12563	down
Lipid-B-P-0709	TG(16:0_16:0_18:4)	GL	TG	0.21337585780324	0.19291100849557002	0.21779568418587	0.019147471678693	0.02591347456427	0.029040553341177996	0.0073019918321499	0.0086320228183311	0.010091681840949	1.14243	0.000177072219309753	0.000719433282650117	0.0802195126252203	-3.6399	down
Lipid-B-P-0713	TG(15:0_18:2_18:2)	GL	TG	0.45892551457458003	0.40971576848229996	0.40561085891554	0.23945409298814002	0.25234051259834	0.23336261675920003	0.17717667463066	0.16313779341717002	0.20710222007048998	1.12648	0.000239744697240698	0.000904559213011549	0.49934148374048604	-1.0019	down
Lipid-B-P-0714	TG(16:0_17:1_18:3)	GL	TG	0.16043110408508998	0.15328189950092	0.13839934162348	0.029208136616310998	0.024861133960380002	0.035070313843543	0.023293521621913997	0.024082245670894998	0.025960329266267998	1.2023	0.00146752370838645	0.00380638961862736	0.17968507462899103	-2.47646	down
Lipid-B-P-0717	TG(16:0_18:1_18:3)	GL	TG	2.8229824042812	3.1363473883247996	2.9990748773429	1.5650102038523	1.6024726651296002	1.4717728714657	1.19999	1.09782	1.2123666062089	1.15196	2.41371236064297e-05	0.00018596051162514	0.45484811935471503	-1.13654	down
Lipid-B-P-0722	TG(16:0_18:3_20:1)	GL	TG	0.042383644733772007	0.037200241484855005	0.042847786303532004	0.015334461335535	0.023676793852598	0.014231340768308998	0.012119816011236	0.0060089830119340005	0.0087538046295218	1.02398	5.0917916719475104e-05	0.00030103769931445496	0.32722414861494203	-1.61165	down
Lipid-B-P-0723	TG(16:0_18:2_20:2)	GL	TG	0.44813280812739	0.42767624822446004	0.37685402193507	0.15583128328600002	0.13887601289397	0.1533883765611	0.096849094563524	0.10685657579010001	0.1063753473699	1.16992	0.00105477126236424	0.0029748645797748803	0.30262594292371003	-1.72439	down
Lipid-B-P-0724	TG(16:0_18:1_20:3)	GL	TG	0.040763887936307	0.045045190933908	0.042073428709097	0.014146385858938	0.011747031358327	0.01215478261401	0.0053349077419544	0.008320130319463001	0.010942255797937001	1.13388	2.85603035705502e-06	5.028344355905971e-05	0.24493378678775501	-2.02954	down
Lipid-B-P-0727	TG(16:0_18:3_22:1)	GL	TG	0.32031155365273	0.32376226025395	0.27696809848442	0.10205509226932	0.1015390436087	0.10283981750924001	0.039235863430697	0.044885368735167006	0.043443966203170994	1.08495	7.01579359140048e-05	0.000370561461509426	0.235602281458396	-2.08557	down
Lipid-B-P-0728	TG(16:0_20:2_20:2)	GL	TG	0.07548211422730498	0.072846508921458	0.06897570906034599	0.010319536882385	0.0085109652488247	0.0077129860627236	0.004530471996716	0.0041799499590223	0.0038585101504502	1.17186	2.7898882566652698e-05	0.000200114207052163	0.0899945709837125	-3.47402	down
Lipid-B-P-0729	TG(18:1_18:3_20:0)	GL	TG	5.4313698235991	6.03138	5.24641	1.87576	1.8718736262763997	1.7454202414486	0.8750444364731701	0.7826886169893101	0.85173038993997	1.10216	2.6925573537442898e-05	0.000195546977815679	0.239464981329799	-2.06211	down
Lipid-B-P-0730	TG(18:0_18:2_20:2)	GL	TG	0.1637766903457	0.15874794716301002	0.15792507948507997	0.021237721870455	0.020657943697209	0.022624760271000997	0.0097101704947736	0.0088087536126826	0.010575176012429001	1.16479	8.03442223835535e-10	9.33599864096892e-08	0.0974238537846409	-3.35958	down
Lipid-B-P-0732	TG(16:0_18:2_22:2)	GL	TG	0.019692197167957	0.019974042989141003	0.017177348317972	0.0051981526963203	0.0062560884726805	0.0057271205845004	0.0042623132248188	0.0023901458841002	0.0040299994916846	1.13221	0.000265857819597045	0.0009534777357153301	0.24509202446222303	-2.0286	down
Lipid-B-P-0734	TG(20:0_18:2_18:2)	GL	TG	3.9412247751537994	4.0992479722763	3.9148375454477002	1.3925673964034	1.4140052535898	1.2240794928879	0.6379356210703799	0.6073551449975501	0.65308857028398	1.10565	1.88999115324973e-06	3.77270599952261e-05	0.24796644060192802	-2.01178	down
Lipid-B-P-0735	TG(18:2_21:0_18:2)	GL	TG	0.41857051744747	0.42683750350376004	0.43130972837178	0.16209582759769	0.17365912197379	0.14938196954054997	0.07824619308492001	0.07534295454863701	0.08662881435076701	1.09735	9.25286199791748e-06	9.955394112574179e-05	0.28407017975624604	-1.81568	down
Lipid-B-P-0738	TG(18:1_18:3_22:0)	GL	TG	1.7829161449728999	1.7305337174234	1.6470705918794	0.9020997921186	0.9938922392673001	0.8450944452358999	0.41316289522519	0.38748434941841997	0.41834904041246007	1.00137	0.000122473579586188	0.000547362690304425	0.383690249536438	-1.38199	down
Lipid-B-P-0739	TG(18:2_18:2_22:0)	GL	TG	1.2359829292641	1.2783880510976002	1.1776554718794	0.62441760835084	0.63020541510221	0.60952804896533	0.2764117962402	0.28627575040948	0.28282751988215005	1.02208	5.83722534115266e-05	0.000326098838770163	0.366961907505486	-1.4463	down
Lipid-B-P-0744	TG(18:1_20:1_20:2)	GL	TG	0.080963341694808	0.09904143144783101	0.085373159707151	0.036436604343413996	0.040810659495426005	0.040635203389532006	0.018388658457854	0.016280126008799	0.018177560412963	1.04325	0.000367625036321715	0.00123462512198218	0.32167107919373306	-1.63634	down
Lipid-B-P-0745	TG(17:1_18:1_24:2)	GL	TG	0.032927090461227	0.03988021940519	0.03733372828286	0.018788510641246002	0.018455812111756002	0.015899028348122	0.008534270522800999	0.010565436984850001	0.0075051564370653	1.03734	0.000229423460820089	0.000894597521721286	0.362027707319026	-1.46583	down
Lipid-B-P-0746	TG(23:0_18:2_18:2)	GL	TG	0.7750978794697	0.8221880922025	0.79682434081596	0.39664633258348	0.46491741282300003	0.3646017727498	0.2456924942654	0.22451553533253	0.23681609162908	1.07315	3.3936281052519394e-05	0.000224056582858111	0.40373863085994505	-1.30851	down
Lipid-B-P-0752	TG(20:1_20:1_20:2)	GL	TG	0.0057065531365571	0.008037931865036	0.0068980765577146	0.0011620496139721	0.0021773335136184	0.0016696915637953	0.0014413028954946	0.0014919844914956	0.00078582784134388	1.1325	0.0102932305252598	0.0172344868448874	0.21141247162187501	-2.24187	down
Lipid-B-P-0777	TG(13:0_16:0_22:5)	GL	TG	0.27700349914945005	0.31256088409177	0.2221832652326	0.14752808569801001	0.16468215259063	0.12942275367809	0.094874175738468	0.088606517877858	0.10553997515157001	1.07263	0.0151957123692785	0.0237330884047065	0.45004975506140293	-1.15184	down
Lipid-B-P-0782	TG(16:3_18:1_18:1)	GL	TG	0.32726742083979	0.30433939615126004	0.29296690333412	0.16547318542247	0.1765119216561	0.18587795501518	0.11509086563038001	0.10991692230063001	0.13513303792039	1.09586	3.37851300244765e-05	0.000224056582858111	0.48022340913650496	-1.05822	down
Lipid-B-P-0783	TG(14:0_18:1_20:4)	GL	TG	0.04459181591472901	0.039356339407274	0.04039203263933	0.021404756851307997	0.02052581500009	0.025782208746070998	0.012817237613808	0.013132248838387	0.016590590791654	1.07325	6.1537045033476e-05	0.000334140403406071	0.44335166147410104	-1.17348	down
Lipid-B-P-0784	TG(16:0_18:1_18:4)	GL	TG	0.9726752800258199	0.93379637552199	0.9325074199814001	0.52844662490883	0.52197096933698	0.52687708077248	0.39376668268523	0.33881201912651004	0.40673706577990004	1.12645	7.0994606437745e-06	8.59330548756871e-05	0.47844847924839506	-1.06356	down
Lipid-B-P-0785	TG(16:0_17:1_20:4)	GL	TG	0.019455182521292	0.020995477005833	0.021820467856753	0.010769775404166	0.0060487856367464	0.009840832530308	0.0062050442530607	0.0046718334572815	0.0087036285152019	1.08866	1.35489058788986e-05	0.000131577087142296	0.37127880720476597	-1.42943	down
Lipid-B-P-0787	TG(17:1_18:1_18:3)	GL	TG	0	0	0	0.020617202064549	0.02224722976237	0.030718622342422997	0.021838532375551997	0.019915358586268	0.022493439914181	1.21173	2.9684045080428698e-05	0.00020531464513963202	inf	inf	up
Lipid-B-P-0788	TG(17:1_17:2_19:2)	GL	TG	0.010496256817143002	0.011181022729296998	0.012088690692953001	0.0042319519890379	0.0057412207795519985	0.0066330474031223	0.0036800478910938	0.0046184410686226	0.0041342235490546	1.11487	8.70240659781498e-05	0.000430129822023505	0.430002936012261	-1.21758	down
Lipid-B-P-0791	TG(16:0_18:1_20:4)	GL	TG	0.12820732310759	0.13482701278834	0.12773479173819	0.045209178439354	0.04167185385575701	0.038673898267827	0.029206755018452005	0.024686375049757004	0.03454832594767299	1.1702	6.37114153571916e-08	4.62704154031604e-06	0.27381434643320396	-1.86873	down
Lipid-B-P-0792	TG(18:0_18:2_18:3)	GL	TG	10.773724646433001	10.301389772799	10.3785	3.1425892624095	3.2295686562061	3.0386634252635	1.4739857692618998	1.5517150036308998	1.7218885657816	1.13089	3.30898511925352e-07	1.18653782504874e-05	0.22506844837181098	-2.15156	down
Lipid-B-P-0793	TG(16:0_18:3_20:2)	GL	TG	0.10315841327600998	0.097964196910777	0.078031535755267	0.035836544282266	0.030212093781197998	0.031767845288813996	0.024184285027044002	0.01985761157384	0.015588204703102	1.12707	0.0057716231343802	0.0107134601951275	0.28200653105998696	-1.8262	down
Lipid-B-P-0794	TG(18:0_18:1_18:4)	GL	TG	0.2855037028222	0.28530809837425003	0.28843340013090996	0.07828906587563901	0.086208646849401	0.08121518645051201	0.051043581278671	0.03662264432200701	0.056659254557707005	1.14548	9.12463355034432e-07	2.40973276943184e-05	0.226965701252336	-2.13945	down
Lipid-B-P-0795	TG(18:1_18:1_18:3)	GL	TG	0.047808403509378	0.04986579612041901	0.047771781841634	0.1681560922659	0.15757169662142	0.15607680331481	0.11641757961171001	0.11312327916321	0.13031628550915	1.17497	0.00019684860863444	0.000794229455670901	2.8933825739679198	1.53275709446525	up
Lipid-B-P-0798	TG(18:1_18:2_20:2)	GL	TG	0.06642177561607401	0.056793528371192004	0.06005410013673599	0.020792506374772	0.014753731382267	0.02206162860074	0.0078298064454356	0.0081454600799061	0.0099814064293452	1.10159	4.41563990080606e-05	0.00027292412578386403	0.22798278772141697	-2.133	down
Lipid-B-P-0800	TG(18:2_18:2_20:1)	GL	TG	1.1700237430898	1.2504997023365	1.1492654151458002	0.39537050793714	0.4514803132001	0.3947720405157	0.21123578581034	0.19733846635462998	0.20247995870967	1.10843	1.1329175459847e-06	2.8618482357265803e-05	0.25949392875726895	-1.94623	down
Lipid-B-P-0801	TG(18:2_18:3_20:0)	GL	TG	3.3071930117323	3.6733428716376	3.4012941861771	1.2373105849757	1.2818816069745	1.27125	0.59427667635889	0.54303067199374	0.63310635086905	1.09139	3.22956866549432e-06	5.21216498514499e-05	0.267816817067567	-1.90068	down
Lipid-B-P-0813	TG(24:0_18:2_18:3)	GL	TG	1.3041647836931	1.2501968717673	1.1651501545034	0.75496548469061	0.7646486896208	0.71115144013343	0.45152395509585	0.43685527470568003	0.45416386028702	1.04856	7.46656127548402e-05	0.000383900185934178	0.48034646575946294	-1.05785	down
Lipid-B-P-0826	TG(14:0_16:0_22:6)	GL	TG	0	0	0	0.012833797484203002	0.011898969625616998	0.014354813859061	0.014975220964721002	0.0072056638375474	0.0066472454473609	1.2027	0.000571091531508351	0.0017649158500337898	inf	inf	up
Lipid-B-P-0828	TG(16:1_16:1_20:4)	GL	TG	0.09287513745693302	0.097548595335123	0.093776549621547	0.29022488022792	0.30565006137677003	0.28816354705395003	0.22937398274492002	0.19127762202101997	0.24159667201010998	1.16665	0.000263796572863924	0.0009534777357153301	2.7204173625421397	1.44382800466632	up
Lipid-B-P-0830	TG(16:2_18:1_18:3)	GL	TG	0.0258853678023	0.015778484906897	0.028605578835383998	0.18718173501705	0.20326357963980002	0.20144766466141	0.088322165784263	0.066030083173932	0.08489253225210701	1.08138	0.007115466396710241	0.0125518492589641	5.913935421558549	2.56411848973725	up
Lipid-B-P-0833	TG(18:1_18:2_18:3)	GL	TG	0.48639534453524	0.47358556729636	0.48047864228317	1.4494336507444998	1.4032063811122	1.5103424429268	1.2745308044303998	1.1530031239717	1.3318922170943999	1.19911	1.3587995229841198e-05	0.000131577087142296	2.81938100833091	1.49537845544872	up
Lipid-B-P-0835	TG(18:2_18:2_18:2)	GL	TG	0.69958520067085	0.64908092794977	0.6286476349288299	2.2186144426534	2.3993096728746	2.25081	2.0062058991172997	1.7502551351346	2.0589638054179997	1.19752	1.0299390213315301e-05	0.000104981503753266	3.20742303287611	1.6814146460101298	up
Lipid-B-P-0836	TG(16:0_18:0_20:6)	GL	TG	0.0084917644038511	0.0054471371864822	0.0069694507951666	0.017959775883143	0.020736271644878002	0.015875132089034	0.013426147160876003	0.013749426878977	0.019578539768253002	1.11683	0.00034175844938394797	0.00118191463745282	2.42308173205056	1.2768430686090402	up
Lipid-B-P-0837	TG(18:1_18:1_18:4)	GL	TG	0.33590838690121	0.32370077340542	0.27107217491459	1.0025020213188	1.0004341789636	1.0211348081837	0.76526315595503	0.6401061942362	0.90171584889489	1.15719	0.000139090961776353	0.0005986062873486	2.86411471133942	1.5180892754814899	up
Lipid-B-P-0838	TG(18:0_18:3_18:3)	GL	TG	1.6983528016838998	1.7809840177026	1.6264330477301001	0.49231237807091	0.55088843019202	0.48782958371867	0.21269413724034	0.19974561192704998	0.21701846203848998	1.09648	7.365046264799929e-07	2.25215362097303e-05	0.211573245506224	-2.24077	down
Lipid-B-P-0839	TG(17:2_19:2_19:2)	GL	TG	0.0012015682946208	0.0020099971809094	0.0016057827377651	0.0060913905608404	0.0080255279269035	0.0090161880276468	0.0075256779356991	0.0071081023430845	0.0060092667962939	1.18786	1.68360780734934e-05	0.00015238318168977	4.54359448935529	2.18383408169517	up
Lipid-B-P-0841	TG(18:2_18:2_20:2)	GL	TG	0.055182495420335	0.05796727677368	0.058064945622952	0.15467554446659	0.15015964847788	0.14063667497816001	0.091191973051231	0.08909410998717401	0.10129998305783	1.0591	0.0035690282866153705	0.00748594019683585	2.1232343319810503	1.08626360390023	up
Lipid-B-P-0842	TG(18:3_18:3_20:0)	GL	TG	0.46863526360825003	0.48349387824627005	0.42156741184939006	0.18561065335990998	0.19413497464113	0.18713636426915	0.07924849414353599	0.06926438649944298	0.072844931718602	1.03585	2.0289592737408803e-05	0.000170844251890355	0.28690463061381105	-1.80136	down
Lipid-B-P-0844	TG(18:2_18:3_20:1)	GL	TG	0.011258338155011002	0.011203541279758	0.018055812049387002	0.080885376397628	0.083392233469313	0.062283987648747006	0.03597094771372	0.034073609512492	0.03670701634549	1.07806	0.00584340694546145	0.0107778394771845	4.11318067340693	2.04025444429231	up
Lipid-B-P-0859	TG(16:1_16:1_20:5)	GL	TG	0.010770829075489	0.014962560288819999	0.011588829008458	0.051930758915512	0.04529968476904099	0.04205737304072	0.030642246053534	0.024049103824742995	0.030893714162563	1.10612	0.00161360530993478	0.0040747286703094205	3.01258728138996	1.59100304004943	up
Lipid-B-P-0865	TG(16:1_18:3_18:3)	GL	TG	0.032182716677912004	0.033817818630473	0.036478754363342004	0.15406567928822	0.16312905988409	0.15305689482907	0.071410899616817	0.073977134683578	0.08722147798233	1.0721	0.0055812824252907	0.0104267687752215	3.42928385108634	1.77790732498104	up
Lipid-B-P-0869	TG(18:2_18:2_18:3)	GL	TG	3.1100795105056	3.1164844373425002	2.89677	21.293748195013002	22.762762884371	20.623330404019	15.677722251748	14.555003643076999	17.4977	1.19791	8.03496932821447e-05	0.000409501506990579	6.160595102477111	2.6230697194143198	up
Lipid-B-P-0870	TG(18:1_18:2_18:4)	GL	TG	0.15282287291467	0.15431624562263	0.14406930603516002	1.03176	1.0007319461126	1.0091683049258	0.72546825704882	0.6777933054989499	0.79510129549112	1.19555	9.8589471131248e-05	0.000465694981522399	5.80665359646647	2.53770697074347	up
Lipid-B-P-0874	TG(20:1_18:3_18:3)	GL	TG	0.0020170160869224	0.002344660258325	0.0021808381726237	0.014130555006875	0.012343976537549	0.013237265772212	0.0054397278699469	0.0049046103783397	0.0051956991855739	1.03561	0.0117441780585131	0.0193296528385159	4.22252289999313	2.07810524721066	up
Lipid-B-P-0875	TG(18:3_18:3_20:1)	GL	TG	0.022272946540047	0.017766510781151	0.022751073586186003	0.07603314873999201	0.08909287729108699	0.075198936643645	0.052154091986285	0.035391222587641	0.05110523788495801	1.07497	0.0032204374439446103	0.00690433267502516	3.0177760058486895	1.59348572592952	up
Lipid-B-P-0876	TG(18:2_18:3_20:2)	GL	TG	0.034031955678461005	0.03631111641647	0.034126609926903	0.13960648825941	0.13698364300197	0.14387117338182998	0.077109544577598	0.082207958025472	0.07892920077967701	1.10903	0.00268107195430327	0.0058781237941517	3.1526276106032802	1.65655476847846	up
Lipid-B-P-0889	TG(14:0_18:3_20:5)	GL	TG	0	0	0	0.025784461530119	0.028041633607124	0.026236706381624002	0.012201548194917	0.012178541190711002	0.0085818708891885	1.19541	0.00323434981058453	0.00690866632334416	inf	inf	up
Lipid-B-P-0892	TG(16:2_18:3_18:3)	GL	TG	0	0	0	0.011845482093581002	0.013720370816891	0.016756438707661	0.0050118187315747	0.0040160499793294	0.0073331156593615	1.18078	0.00538006997717491	0.0101618910046442	inf	inf	up
Lipid-B-P-0896	TG(17:2_17:3_19:3)	GL	TG	0.0078214580261253	0.0058134283661645	0.0068174431961449	0.05360788373206	0.057011658087518	0.043461889572453	0.023473347023473	0.021181442206835	0.026009745293061003	1.1112	0.00517811636726374	0.00983165231823605	5.49438549148182	2.45795813486568	up
Lipid-B-P-0897	TG(18:2_18:3_18:3)	GL	TG	0.7663700121181201	0.80992755291926	0.7301996755218199	7.912042457459401	9.4799230674101	7.681675204788599	5.4894970259803	5.2132061142640005	6.3132476721029995	1.19686	0.00023355305368272998	0.000898637908540834	9.124136548240779	3.18968803761845	up
Lipid-B-P-0900	TG(18:1_18:3_18:4)	GL	TG	0.016022884535037	0.020912680767861	0.020588817727981004	0.13442258962391002	0.16295638471959	0.16460732575442003	0.10219952483986999	0.10938303298323	0.12159863962355001	1.19692	0.00011481184894033701	0.0005230472362404901	6.911569109030911	2.7890132777384196	up
Lipid-B-P-0902	TG(14:0_20:2_22:6)	GL	TG	0.0024015458743566	0.0025788694708865	0.0024902076726216	0.032492857110512	0.029364513695139	0.024802834406677996	0.0074979340600553	0.013012749711145	0.014985800948884999	1.10532	0.007063544396471741	0.0125119490681405	8.17580338616323	3.0313605023887997	up
Lipid-B-P-0903	TG(18:2_18:3_20:3)	GL	TG	0	0	0	0.014127329021486	0.0232513556233	0.018177419501442003	0.017821582050518002	0.010593712868832999	0.011586375379615	1.20792	0.000435811358600243	0.00142250786149854	inf	inf	up
Lipid-B-P-0905	TG(18:3_18:3_20:2)	GL	TG	0.0078264758153065	0.0052145643889033	0.0065205201021049	0.0371548764459	0.031900540202066	0.02930471824545	0.013121384641206001	0.015848861846193996	0.015297414971437998	1.03633	0.00853906884206409	0.0146348053015907	3.6456140031481006	1.8661618172125	up
Lipid-B-P-0911	TG(18:2_18:3_18:4)	GL	TG	0.028822768900081	0.024842251945587	0.02577240618654	0.21605549539081	0.23974226993107997	0.19734732393348	0.07491785979017099	0.08010105896631099	0.07667982089034599	1.05497	0.012680849747851998	0.0204512229588452	5.5694391293882	2.47753	up
Lipid-B-P-0914	TG(18:3_18:3_18:3)	GL	TG	0.13343874484314	0.13175816848647998	0.12418387037143	1.2200352487298	1.23011	1.0948533925892	0.5995231862470699	0.53490304502688	0.61161285693534	1.15033	0.00263893854736638	0.0058744187586968	6.7941680668768205	2.76429690650836	up
Lipid-B-P-0915	TG(18:1_18:4_18:4)	GL	TG	0.020683005585953	0.024266852923185003	0.021689648433871004	0.19256526446419	0.21548417182785	0.1929679102584	0.073836013457683	0.066392488458606	0.080103027142692	1.07902	0.0102389613448419	0.0171931691946622	6.16262719584532	2.6235455188408903	up
Lipid-B-P-0927	TG(18:3_18:3_18:4)	GL	TG	0	0	0	0.018530771230223998	0.017507880212281002	0.018706058750256	0.0038586677097806	0.0030974173634937	0.0048907091865817	1.14342	0.018095213162388	0.0271661985719572	inf	inf	up
Lipid-B-P-0969	ADGGA((O-16:0)18:0_18:2)	GL	ADGGA	1.9303603576943	1.8214057353307	1.8315753538533	0.70606053571585	0.5140848333597601	0.38730611988727004	0.52808994535994	0.47596537864469	0.65811530987172	1.173	1.15830262471698e-07	5.17672173046591e-06	0.29280155565869104	-1.772	down
Lipid-B-P-1040	DGTS(14:0_18:4)	GL	DGTS	0.068560958295952	0.069782434454911	0.076525262663779	0.0023994518163111	0.0045308919704108	0.0034651718933609	0.0029904006535937	0.0031791707113113	0.0030847856824525	1.20365	0.00114873007431424	0.0031481706281914	0.0457253122599968	-4.45086	down
Lipid-B-P-1043	DGTS(18:1_18:3)	GL	DGTS	0.065352039165595	0.058793794186720996	0.059672383236987	0.034711045787707	0.030998022701997002	0.035260112955885006	0.028877404925994	0.030103295997988996	0.022406649306112	1.13731	7.145281362912891e-05	0.000370661470701106	0.49602410212453296	-1.01152	down
Lipid-B-P-1115	SQDG(14:0_16:0)	GL	SQDG	0.4312971812693	0.3149457646458	0.33617986824624	0.16473339617647	0.14219165739948	0.16347514902302	0.10832215459009	0.11520960008271999	0.11545457568411	1.15308	0.0176245048386202	0.0266979117092333	0.373877251276804	-1.41936	down
Lipid-B-P-1116	SQDG(16:0_16:0)	GL	SQDG	2.0733687917261	1.8752679028418002	1.8740173341033999	0.47662994758234	0.33832749625134007	0.44606167425259	0.26921799487717	0.30997754812246997	0.27425947946179996	1.18591	0.000136986729931576	0.000598415714964254	0.18157305329630102	-2.46138	down
Lipid-B-P-1117	SQDG(16:0_18:0)	GL	SQDG	0.51482911091311	0.34584155557840995	0.3655789774122	0.029692564943288997	0.020107744929958	0.029582658741726	0.013137050369621001	0.015201179249971001	0.014540942108091003	1.19232	0.0180771706742775	0.0271661985719572	0.0498520594686735	-4.3262	down
Lipid-B-P-1120	SQDG(16:0_16:1)	GL	SQDG	0.08207806750478099	0.060886251358239996	0.070753924312824	0.033238112768059	0.041871175884971	0.039438863994910006	0.025379832912062	0.028966329254271003	0.030174905119554	1.11382	0.0133813114222543	0.0213586316932136	0.465728187204952	-1.10244	down
Lipid-B-P-1122	SQDG(16:0_18:1)	GL	SQDG	0.09016706868058301	0.09063935339582302	0.062539958730904	0.03372890982091	0.040278704049087996	0.045466245128467996	0.037975268400592996	0.03336064393107	0.039825229243129	1.13649	0.0396779382295191	0.0527525906438229	0.473882125980502	-1.0774	down
Lipid-B-P-1128	SQDG(16:0_18:2)	GL	SQDG	8.9611822731611	7.649440316000401	7.5789018524582	1.9299513459923	2.1138748807638	2.2591704098473997	2.4014470846740004	2.6051502463730003	2.2945997403118	1.20158	0.00444437720434571	0.00878293590382605	0.28120010669898404	-1.83033	down
Lipid-B-P-1134	SQDG(16:1_18:2)	GL	SQDG	0.034624505231327006	0.031677146462425	0.028012672738953998	0.014345285869429	0.017384450095343004	0.016424015610767	0.013951451587816998	0.016548073453158	0.011068948278891003	1.1339	0.00433702801608493	0.00865915215582593	0.47565534416472705	-1.07201	down
Lipid-B-P-1135	SQDG(16:0_18:3)	GL	SQDG	2.9131193922858	2.5435343924679	2.4670251745444	0.9319324897386401	1.1460859444509	1.2719221853554	0.92616044729074	0.9003359054490501	0.9514512638188299	1.17705	0.0021920183754629997	0.00507395488503586	0.386682011448277	-1.37078	down
Lipid-B-P-1136	SQDG(18:1_18:2)	GL	SQDG	0.10554560906782001	0.074729222331107	0.087581620250233	0.025728202182592006	0.031966705316404	0.022073629405294	0.035596189684919	0.036070576280349	0.030919243495206	1.15614	0.0172876953749741	0.0264319763496315	0.340396031609522	-1.55471	down
Lipid-B-P-1140	SQDG(18:1_18:3)	GL	SQDG	0.3710185977632	0.29466109138399	0.27427109870673	0.13202578428309	0.12722945149649	0.1419910608431	0.098526263094489	0.12283166166286001	0.10769468122933	1.17288	0.0187765941616335	0.0281164979585286	0.38847720117175805	-1.3641	down
Lipid-B-P-1141	SQDG(18:2_18:2)	GL	SQDG	1.3397893845561	1.0466104307008002	1.0839456628388	0.45268494606671994	0.4933047916937	0.57166376242251	0.40472360655117995	0.45240112167009994	0.41597290847287	1.17632	0.0125315384542971	0.0203374967652141	0.402085491846832	-1.31443	down
Lipid-B-P-1152	DGGA(16:0_18:2)	GL	DGGA	10.529216099654	11.250849406749001	9.9475582949068	4.4901586683764005	3.3332386079220004	2.9729152409811004	3.0328699183976	3.0773112796292996	3.03878	1.18708	0.000144114113759195	0.000608335337849097	0.31432036679926195	-1.66969	down
Lipid-B-P-1166	DGDG(18:0_18:2)	GL	DGDG	21.184668431109	17.078506825186	18.414105761904	7.6675298896521	7.635364934810299	8.7699272240971	7.1238620442118	9.3688474546459	7.7666306386351005	1.18646	0.00813616841039987	0.0141530354683902	0.426380388382895	-1.22979	down
Lipid-B-P-1174	DGDG(18:0_18:3)	GL	DGDG	2.0370757436214	1.9095760251171001	1.9477303157735	0.9618050718855099	0.8306647704934002	0.97367113677065	0.5628501751393801	0.6929380182579801	0.61921586671445	1.13434	1.94804096360892e-06	3.77270599952261e-05	0.39369224566018396	-1.34486	down
Lipid-B-P-1195	DGDG(16:2_20:4)	GL	DGDG	0.0078478044075851	0.0096835228847867	0.0055866233949948	0.027359696178999	0.025110895830977996	0.033291954498879	0.014667942475746	0.019212411559441003	0.019789682733667997	1.08515	0.0015475668916189401	0.003978479486861079	3.01567784193578	1.59248231697984	up
Lipid-B-P-1196	DGDG(18:3_18:3)	GL	DGDG	0.91271300684269	0.68196344123488	0.60613040968045	2.7555122520068998	2.7326563220368	2.6829398945106	1.9737864608956	2.1347123975746998	2.15531	1.16732	2.5405280600980397e-05	0.00018999519194371799	3.2794607255607997	1.7134585976106	up
Lipid-B-P-1213	MGDG(16:0_16:0)	GL	MGDG	0.40810051614277004	0.35463375643114997	0.36883998122799	0.11707244552376	0.090590817932775	0.11838653650215	0.026716742020700002	0.029252382471434	0.029191812659961004	1.03636	9.637336184713229e-06	0.000101805314969425	0.181698521210242	-2.46038	down
Lipid-B-P-1217	MGDG(16:0_18:1)	GL	MGDG	0.044577006853171	0.040485626993706	0.036870134416742	0.0071355651394355	0.0060257541308022	0.0070239279366021	0.0038610343435651	0.0069909408136827	0.0046534120141956	1.18814	0.0025431229397907	0.00574833076517186	0.146353744307354	-2.77247	down
Lipid-B-P-1223	MGDG(16:0_18:2)	GL	MGDG	10.399229768784	8.3351245600275	9.2812289136465	2.7238141574709	1.8891879037358001	2.3350717431945	1.8240384593094998	1.9987305056831002	1.9574346866345	1.19833	0.0047645343290682795	0.00922731481729558	0.227164241876971	-2.13819	down
Lipid-B-P-1225	MGDG(18:0_18:2)	GL	MGDG	0.19145952290227	0.16302417070407998	0.14065277184032002	0.05682662496957701	0.052609849656247	0.07101817192704402	0.04462707868674099	0.050619322756612004	0.067617154863963	1.16821	0.0127776143443388	0.0204512229588452	0.34669048516803497	-1.52828	down
Lipid-B-P-1232	MGDG(16:0_18:3)	GL	MGDG	1.2626780568003	1.2397377885181	1.1251484105812	0.38471203614959004	0.26852722912861	0.35876633123604	0.26432325278199	0.30750765124748997	0.24402572509724	1.18959	0.000208083407170508	0.000833768686662518	0.25194070961917003	-1.98884	down
Lipid-B-P-1233	MGDG(16:1_18:2)	GL	MGDG	0.18564282536232002	0.14310198358374	0.15256249603112	0.076000255291138	0.06616748273002099	0.069550314834366	0.08256214567612401	0.09410661308853999	0.06376156053301901	1.14823	0.0134821831854877	0.021460680632242	0.469708611813658	-1.09016	down
Lipid-B-P-1235	MGDG(18:1_18:2)	GL	MGDG	0.9866597207807	0.90551192437335	0.8946943236570699	0.26548513214594	0.18466045950539	0.3068439689147	0.220948	0.3750607495814	0.34782951279063	1.14834	5.51273944106954e-06	7.571499021011009e-05	0.305150618378435	-1.71241	down
Lipid-B-P-1245	MGDG(16:0_20:4)	GL	MGDG	0.09714136865019901	0.074991684098665	0.073758268339099	0.03980116373586799	0.027934515548767996	0.027349293393724997	0.037480240417656	0.04108619946954701	0.038276460761354	1.14152	0.0173890758250258	0.0265052265820008	0.43093809165209396	-1.21445	down
Lipid-B-P-1246	MGDG(18:1_18:3)	GL	MGDG	3.9840659436455	3.3924809565891003	3.1719090709022004	1.9656901308588002	1.4642597568705003	1.4032792241737	1.6407658911322	1.5347374152728999	1.4870812199294998	1.17543	0.0089987593599176	0.0153321970325869	0.45010443538943107	-1.15167	down
Lipid-B-P-1247	MGDG(18:2_18:2)	GL	MGDG	38.570837611822	34.222395638618	33.843814541843	21.931253533189	14.136092684035999	17.256101834186	17.051096451571	15.986848046563	16.6136	1.16226	0.000547598511629941	0.00171050932933869	0.482829407867933	-1.05041	down
Lipid-B-N-0052	LPG(16:0)	GP	LPG	0.81947502976601	0.77281204426985	0.80241345848665	3.0921172129155	3.0312259999502005	2.9568174730492003	3.0917883818698995	3.3114020658245997	3.3433564906126	1.2099	1.0893087202094801e-07	5.17672173046591e-06	3.93091064384374	1.9748635692698402	up
Lipid-B-N-0053	LPG(18:0)	GP	LPG	0.31804042403781	0.32261177936863	0.35102819646068	0.14965800537085	0.14139694270619	0.14461482915126997	0.12754860808701	0.13149677141014002	0.14308279258247	1.20303	0.00121614875152941	0.00328642988203994	0.42241328426990704	-1.24327	down
Lipid-B-N-0056	LPG(18:1)	GP	LPG	0.027361424486700002	0.030963957507105	0.02904607514531	0.08571478293590801	0.062372277510693	0.084827002500416	0.15129637026132	0.15350786558381	0.15372927016189	1.09321	0.0039938528700867205	0.00808511678578531	3.9569419556154197	1.98438590257117	up
Lipid-B-N-0071	LPI(18:2)	GP	LPI	1.79922	2.4957259560311003	1.8132982841146001	5.84787	7.041525957613901	6.0720592415293	4.4968615875646	5.2650380257398	5.4889186917508	1.16791	5.0423936328060294e-05	0.00030103769931445496	2.80049898733452	1.48568390660424	up
Lipid-B-N-0106	PC(16:0_18:0)	GP	PC	0.40214618794653995	0.39080333107415005	0.38821966640072	0.17162669455657	0.16140226052213	0.13297031577432	0.20298668587631	0.22988549882477	0.23262059569462	1.10509	2.8945785623168603e-05	0.000202620499362181	0.478971202946271	-1.06199	down
Lipid-B-N-0113	PC(14:0_18:1)	GP	PC	1.0067153759676	1.2477645072293	1.1272399415985	5.8844272966268	5.5596092285218	5.583156818063201	6.325458937775901	6.18885	7.009378657162699	1.20739	8.68758653497515e-07	2.4035656080097896e-05	5.40418577350754	2.43407726939183	up
Lipid-B-N-0120	PC(24:0_18:1)	GP	PC	0.13417650775115	0.14243785419306	0.12914118594493	0.034831742330154	0.03488530499306	0.052858101978452	0.029717147939742995	0.028370621419921	0.039481945748318	1.17192	4.367647354453119e-06	6.344007782343161e-05	0.27127770101346305	-1.88216	down
[truncated: 65 more rows]

## Sheet: Table S4
Lipid DAMs of group 4(AN,G87,ZZ3,GZ2) vs group 1(P32)
[truncated: 169 more rows]

## Sheet: Table S5
Lipid DAMs of raw samples vs steamed samples
[truncated: 84 more rows]
[truncated: 20 more columns]
